# Supplementary material for: Insights into the Antimicrobial Resistance Profile of a Next Generation Probiotic Akkermansia muciniphila DSM 22959
Source: Int J Environ Res Public Health. 2022 Jul 27;19(15):9152. doi: 10.3390/ijerph19159152 (PMC9367757; doi:10.3390/ijerph19159152)
Supplement: Supplementary file 1 [file ijerph-19-09152-s001.zip]

Archive with 2 entries (2 files):
- Supplementary A.xlsx
- Supplementary B.xlsx
