# Supplementary material for: Insights into the Antimicrobial Resistance Profile of a Next Generation Probiotic Akkermansia muciniphila DSM 22959
Source: Int J Environ Res Public Health. 2022 Jul 27;19(15):9152. doi: 10.3390/ijerph19159152 (PMC9367757; doi:10.3390/ijerph19159152)
Supplement: Supplementary file 1 [file ijerph-19-09152-s001.zip › Supplementary A.xlsx]

## Sheet: Table S1_A.muciniphila genomes
	Table S1. List of ARG detected in the 189 genomes deposited A. muciniphila genomes in PATRIC. Includes the gene designation (when available), function (when available), gene product and the mechanism of resistance mediated by that product. Notice that the availability of these data depends on the annotation data provided at the time of the genome deposit in the database.
	Property	Genome Name	PATRIC ID	RefSeq Locus Tag	Alt Locus Tag	Gene	Product	Function	Classification	PubMed
	Antibiotic Resistance	Akkermansia muciniphila ATCC BAA-835	fig|349741.6.peg.1970	Amuc_1737	VBIAkkMuc16855_1970		1-deoxy-D-xylulose 5-phosphate reductoisomerase (EC 1.1.1.267)		antibiotic target in susceptible species	16321944
	Antibiotic Resistance	Akkermansia muciniphila ATCC BAA-835	fig|349741.6.peg.1504	Amuc_1327	VBIAkkMuc16855_1504		3-oxoacyl-[acyl-carrier-protein] synthase, KASII (EC 2.3.1.179)		antibiotic target in susceptible species	10428945
	Antibiotic Resistance	Akkermansia muciniphila ATCC BAA-835	fig|349741.6.peg.1569	Amuc_1392	VBIAkkMuc16855_1569		3-oxoacyl-[acyl-carrier-protein] synthase, KASII (EC 2.3.1.179)		antibiotic target in susceptible species	10428945
	Antibiotic Resistance	Akkermansia muciniphila ATCC BAA-835	fig|349741.6.peg.2294	Amuc_2011	VBIAkkMuc16855_2294		Alanine racemase (EC 5.1.1.1)		antibiotic target in susceptible species	19748470;24303782
	Antibiotic Resistance	Akkermansia muciniphila ATCC BAA-835	fig|349741.6.peg.2107	Amuc_1850	VBIAkkMuc16855_2107		Alanine racemase (EC 5.1.1.1)		antibiotic target in susceptible species	19748470;24303782
	Antibiotic Resistance	Akkermansia muciniphila ATCC BAA-835	fig|349741.6.peg.16	Amuc_0012	VBIAkkMuc16855_0016		CDP-diacylglycerol--glycerol-3-phosphate 3-phosphatidyltransferase (EC 2.7.8.5)		protein altering cell wall charge conferring antibiotic resistance	22238576
	Antibiotic Resistance	Akkermansia muciniphila ATCC BAA-835	fig|349741.6.peg.214	Amuc_0183	VBIAkkMuc16855_0214		Class A beta-lactamase (EC 3.5.2.6)		antibiotic inactivation enzyme
	Antibiotic Resistance	Akkermansia muciniphila ATCC BAA-835	fig|349741.6.peg.748	Amuc_0661	VBIAkkMuc16855_0748		D-alanine--D-alanine ligase (EC 6.3.2.4)		antibiotic target in susceptible species	24303782;24033232
	Antibiotic Resistance	Akkermansia muciniphila ATCC BAA-835	fig|349741.6.peg.2316	Amuc_2031	VBIAkkMuc16855_2316		Dihydrofolate reductase (EC 1.5.1.3)		antibiotic target in susceptible species	20169085;25288078
	Antibiotic Resistance	Akkermansia muciniphila ATCC BAA-835	fig|349741.6.peg.1560	Amuc_1386	VBIAkkMuc16855_1560		Dihydropteroate synthase (EC 2.5.1.15)		antibiotic target in susceptible species	15673783
	Antibiotic Resistance	Akkermansia muciniphila ATCC BAA-835	fig|349741.6.peg.1460	Amuc_1286	VBIAkkMuc16855_1460		DNA gyrase subunit A (EC 5.99.1.3)		antibiotic target in susceptible species	9293187
	Antibiotic Resistance	Akkermansia muciniphila ATCC BAA-835	fig|349741.6.peg.1459	Amuc_1285	VBIAkkMuc16855_1459		DNA gyrase subunit B (EC 5.99.1.3)		antibiotic target in susceptible species	21693461;22279180;9293187
	Antibiotic Resistance	Akkermansia muciniphila ATCC BAA-835	fig|349741.6.peg.1179	Amuc_1041	VBIAkkMuc16855_1179	rpoB	DNA-directed RNA polymerase beta subunit (EC 2.7.7.6)		antibiotic target in susceptible species	3050121;15047531;16723576
	Antibiotic Resistance	Akkermansia muciniphila ATCC BAA-835	fig|349741.6.peg.1178	Amuc_1040	VBIAkkMuc16855_1178		DNA-directed RNA polymerase beta' subunit (EC 2.7.7.6)		antibiotic target in susceptible species	16723576
	Antibiotic Resistance	Akkermansia muciniphila ATCC BAA-835	fig|349741.6.peg.1866	Amuc_1642	VBIAkkMuc16855_1866		Enoyl-[acyl-carrier-protein] reductase [NADH] (EC 1.3.1.9)		antibiotic target in susceptible species	18193820;10869170;8284673
	Antibiotic Resistance	Akkermansia muciniphila ATCC BAA-835	fig|349741.6.peg.222	Amuc_0189	VBIAkkMuc16855_0222		Isoleucyl-tRNA synthetase (EC 6.1.1.5)		antibiotic target in susceptible species	7929087
	Antibiotic Resistance	Akkermansia muciniphila ATCC BAA-835	fig|349741.6.peg.1053	Amuc_0928	VBIAkkMuc16855_1053		LSU ribosomal protein L6p (L9e)		antibiotic target in susceptible species	19289529;17923494
	Antibiotic Resistance	Akkermansia muciniphila ATCC BAA-835	fig|349741.6.peg.120	Amuc_0102	VBIAkkMuc16855_0120		Macrolide-specific efflux protein MacA		efflux pump conferring antibiotic resistance	11544226
	Antibiotic Resistance	Akkermansia muciniphila ATCC BAA-835	fig|349741.6.peg.1011	Amuc_0890	VBIAkkMuc16855_1011		Multidrug efflux system, inner membrane proton/drug antiporter (RND type) => MexY of MexXY/AxyXY		efflux pump conferring antibiotic resistance	9925549
	Antibiotic Resistance	Akkermansia muciniphila ATCC BAA-835	fig|349741.6.peg.1010	Amuc_0889	VBIAkkMuc16855_1010		Multidrug efflux system, membrane fusion component => MexX of of MexXY/AxyXY		efflux pump conferring antibiotic resistance	9925549
	Antibiotic Resistance	Akkermansia muciniphila ATCC BAA-835	fig|349741.6.peg.352	Amuc_0305	VBIAkkMuc16855_0352		SSU ribosomal protein S10p (S20e)		antibiotic target in susceptible species	26124155
	Antibiotic Resistance	Akkermansia muciniphila ATCC BAA-835	fig|349741.6.peg.355	Amuc_0308	VBIAkkMuc16855_0355	rpsL	SSU ribosomal protein S12p (S23e)		antibiotic target in susceptible species	7934937
	Antibiotic Resistance	Akkermansia muciniphila ATCC BAA-835	fig|349741.6.peg.1242	Amuc_1096	VBIAkkMuc16855_1242		Transcription termination factor Rho		antibiotic target in susceptible species	8466900
	Antibiotic Resistance	Akkermansia muciniphila ATCC BAA-835	fig|349741.6.peg.803	Amuc_0708	VBIAkkMuc16855_0803		Transcription termination factor Rho		antibiotic target in susceptible species	8466900
	Antibiotic Resistance	Akkermansia muciniphila ATCC BAA-835	fig|349741.6.peg.353	Amuc_0306	VBIAkkMuc16855_0353		Translation elongation factor G		antibiotic target in susceptible species	17980694;19289529;19289529;17325218;19289529
	Antibiotic Resistance	Akkermansia muciniphila ATCC BAA-835	fig|349741.6.peg.1187	Amuc_1048	VBIAkkMuc16855_1187		Translation elongation factor Tu		antibiotic target in susceptible species	364475;9678602
	Antibiotic Resistance	Akkermansia muciniphila ATCC BAA-835	fig|349741.6.peg.2160	Amuc_1895	VBIAkkMuc16855_2160		UDP-N-acetylglucosamine 1-carboxyvinyltransferase (EC 2.5.1.7)		antibiotic target in susceptible species	8994972
	Antibiotic Resistance	Akkermansia muciniphila CAG:154	fig|1263034.3.peg.1563	BN502_01302			1-deoxy-D-xylulose 5-phosphate reductoisomerase (EC 1.1.1.267)		antibiotic target in susceptible species	16321944
	Antibiotic Resistance	Akkermansia muciniphila CAG:154	fig|1263034.3.peg.1970	BN502_01649			3-oxoacyl-[acyl-carrier-protein] synthase, KASII (EC 2.3.1.179)		antibiotic target in susceptible species	10428945
	Antibiotic Resistance	Akkermansia muciniphila CAG:154	fig|1263034.3.peg.2761	BN502_02331			3-oxoacyl-[acyl-carrier-protein] synthase, KASII (EC 2.3.1.179)		antibiotic target in susceptible species	10428945
	Antibiotic Resistance	Akkermansia muciniphila CAG:154	fig|1263034.3.peg.1971				3-oxoacyl-[acyl-carrier-protein] synthase, KASII (EC 2.3.1.179)		antibiotic target in susceptible species	10428945
	Antibiotic Resistance	Akkermansia muciniphila CAG:154	fig|1263034.3.peg.193	BN502_00161			Alanine racemase (EC 5.1.1.1)		antibiotic target in susceptible species	19748470;24303782
	Antibiotic Resistance	Akkermansia muciniphila CAG:154	fig|1263034.3.peg.1913	BN502_01604			Alanine racemase (EC 5.1.1.1)		antibiotic target in susceptible species	19748470;24303782
	Antibiotic Resistance	Akkermansia muciniphila CAG:154	fig|1263034.3.peg.1652	BN502_01383			CDP-diacylglycerol--glycerol-3-phosphate 3-phosphatidyltransferase (EC 2.7.8.5)		protein altering cell wall charge conferring antibiotic resistance	22238576
	Antibiotic Resistance	Akkermansia muciniphila CAG:154	fig|1263034.3.peg.329	BN502_00275			Class A beta-lactamase (EC 3.5.2.6)		antibiotic inactivation enzyme
	Antibiotic Resistance	Akkermansia muciniphila CAG:154	fig|1263034.3.peg.490	BN502_00397			D-alanine--D-alanine ligase (EC 6.3.2.4)		antibiotic target in susceptible species	24303782;24033232
	Antibiotic Resistance	Akkermansia muciniphila CAG:154	fig|1263034.3.peg.709	BN502_00574			Dihydrofolate reductase (EC 1.5.1.3)		antibiotic target in susceptible species	20169085;25288078
	Antibiotic Resistance	Akkermansia muciniphila CAG:154	fig|1263034.3.peg.1980	BN502_01657			Dihydropteroate synthase (EC 2.5.1.15)		antibiotic target in susceptible species	15673783
	Antibiotic Resistance	Akkermansia muciniphila CAG:154	fig|1263034.3.peg.2809	BN502_02374			DNA gyrase subunit A (EC 5.99.1.3)		antibiotic target in susceptible species	9293187
	Antibiotic Resistance	Akkermansia muciniphila CAG:154	fig|1263034.3.peg.2811				DNA gyrase subunit B (EC 5.99.1.3)		antibiotic target in susceptible species	21693461;22279180;9293187
	Antibiotic Resistance	Akkermansia muciniphila CAG:154	fig|1263034.3.peg.2810	BN502_02375			DNA gyrase subunit B (EC 5.99.1.3)		antibiotic target in susceptible species	21693461;22279180;9293187
	Antibiotic Resistance	Akkermansia muciniphila CAG:154	fig|1263034.3.peg.1441	BN502_01195			DNA-directed RNA polymerase beta subunit (EC 2.7.7.6)		antibiotic target in susceptible species	3050121;15047531;16723576
	Antibiotic Resistance	Akkermansia muciniphila CAG:154	fig|1263034.3.peg.1440	BN502_01194			DNA-directed RNA polymerase beta' subunit (EC 2.7.7.6)		antibiotic target in susceptible species	16723576
	Antibiotic Resistance	Akkermansia muciniphila CAG:154	fig|1263034.3.peg.2664	BN502_02250			Enoyl-[acyl-carrier-protein] reductase [NADH] (EC 1.3.1.9)		antibiotic target in susceptible species	18193820;10869170;8284673
	Antibiotic Resistance	Akkermansia muciniphila CAG:154	fig|1263034.3.peg.1420				Isoleucyl-tRNA synthetase (EC 6.1.1.5)		antibiotic target in susceptible species	7929087
	Antibiotic Resistance	Akkermansia muciniphila CAG:154	fig|1263034.3.peg.1421	BN502_01174			Isoleucyl-tRNA synthetase (EC 6.1.1.5)		antibiotic target in susceptible species	7929087
	Antibiotic Resistance	Akkermansia muciniphila CAG:154	fig|1263034.3.peg.1636				LSU ribosomal protein L6p (L9e)		antibiotic target in susceptible species	19289529;17923494
	Antibiotic Resistance	Akkermansia muciniphila CAG:154	fig|1263034.3.peg.2468	BN502_02078			Macrolide-specific efflux protein MacA		efflux pump conferring antibiotic resistance	11544226
	Antibiotic Resistance	Akkermansia muciniphila CAG:154	fig|1263034.3.peg.602				Multidrug efflux system, inner membrane proton/drug antiporter (RND type) => MexY of MexXY/AxyXY		efflux pump conferring antibiotic resistance	9925549
	Antibiotic Resistance	Akkermansia muciniphila CAG:154	fig|1263034.3.peg.603	BN502_00490			Multidrug efflux system, inner membrane proton/drug antiporter (RND type) => MexY of MexXY/AxyXY		efflux pump conferring antibiotic resistance	9925549
	Antibiotic Resistance	Akkermansia muciniphila CAG:154	fig|1263034.3.peg.601	BN502_00486			Multidrug efflux system, membrane fusion component => MexX of of MexXY/AxyXY		efflux pump conferring antibiotic resistance	9925549
	Antibiotic Resistance	Akkermansia muciniphila CAG:154	fig|1263034.3.peg.2061	BN502_01729			SSU ribosomal protein S10p (S20e)		antibiotic target in susceptible species	26124155
	Antibiotic Resistance	Akkermansia muciniphila CAG:154	fig|1263034.3.peg.2064	BN502_01732			SSU ribosomal protein S12p (S23e)		antibiotic target in susceptible species	7934937
	Antibiotic Resistance	Akkermansia muciniphila CAG:154	fig|1263034.3.peg.1376				Transcription termination factor Rho		antibiotic target in susceptible species	8466900
	Antibiotic Resistance	Akkermansia muciniphila CAG:154	fig|1263034.3.peg.1504	BN502_01250			Transcription termination factor Rho		antibiotic target in susceptible species	8466900
	Antibiotic Resistance	Akkermansia muciniphila CAG:154	fig|1263034.3.peg.2062	BN502_01730			Translation elongation factor G		antibiotic target in susceptible species	17980694;19289529;19289529;17325218;19289529
	Antibiotic Resistance	Akkermansia muciniphila CAG:154	fig|1263034.3.peg.1448	BN502_01202			Translation elongation factor Tu		antibiotic target in susceptible species	364475;9678602
	Antibiotic Resistance	Akkermansia muciniphila CAG:154	fig|1263034.3.peg.238	BN502_00201			UDP-N-acetylglucosamine 1-carboxyvinyltransferase (EC 2.5.1.7)		antibiotic target in susceptible species	8994972
	Antibiotic Resistance	Akkermansia muciniphila strain 139	fig|239935.2078.peg.1865	EYB66_07965		dxr	1-deoxy-D-xylulose 5-phosphate reductoisomerase (EC 1.1.1.267)	1-deoxy-D-xylulose 5-phosphate reductoisomerase (EC 1.1.1.267)	antibiotic target in susceptible species	16321944
	Antibiotic Resistance	Akkermansia muciniphila strain 139	fig|239935.2078.peg.1370	EYB66_05830		kasA	3-oxoacyl-[acyl-carrier-protein] synthase, KASII (EC 2.3.1.179)	3-oxoacyl-[acyl-carrier-protein] synthase, KASII (EC 2.3.1.179)	antibiotic target in susceptible species	10428945
	Antibiotic Resistance	Akkermansia muciniphila strain 139	fig|239935.2078.peg.1345	EYB66_05735		kasA	3-oxoacyl-[acyl-carrier-protein] synthase, KASII (EC 2.3.1.179)	3-oxoacyl-[acyl-carrier-protein] synthase, KASII (EC 2.3.1.179)	antibiotic target in susceptible species	10428945
	Antibiotic Resistance	Akkermansia muciniphila strain 139	fig|239935.2078.peg.1997	EYB66_08520		Alr	Alanine racemase (EC 5.1.1.1)	Alanine racemase (EC 5.1.1.1)	antibiotic target in susceptible species	19748470;24303782
	Antibiotic Resistance	Akkermansia muciniphila strain 139	fig|239935.2078.peg.2183	EYB66_09310		Alr	Alanine racemase (EC 5.1.1.1)	Alanine racemase (EC 5.1.1.1)	antibiotic target in susceptible species	19748470;24303782
	Antibiotic Resistance	Akkermansia muciniphila strain 139	fig|239935.2078.peg.2500	EYB66_10650		PgsA	CDP-diacylglycerol--glycerol-3-phosphate 3-phosphatidyltransferase (EC 2.7.8.5)	CDP-diacylglycerol--glycerol-3-phosphate 3-phosphatidyltransferase (EC 2.7.8.5)	protein altering cell wall charge conferring antibiotic resistance	22238576
	Antibiotic Resistance	Akkermansia muciniphila strain 139	fig|239935.2078.peg.9	EYB66_00045		bla	Class A beta-lactamase (EC 3.5.2.6)	Class A beta-lactamase (EC 3.5.2.6)	antibiotic inactivation enzyme
	Antibiotic Resistance	Akkermansia muciniphila strain 139	fig|239935.2078.peg.549	EYB66_02390		Ddl	D-alanine--D-alanine ligase (EC 6.3.2.4)	D-alanine--D-alanine ligase (EC 6.3.2.4)	antibiotic target in susceptible species	24303782;24033232
	Antibiotic Resistance	Akkermansia muciniphila strain 139	fig|239935.2078.peg.2206	EYB66_09420		folA, Dfr	Dihydrofolate reductase (EC 1.5.1.3)	Dihydrofolate reductase (EC 1.5.1.3)	antibiotic target in susceptible species	20169085;25288078
	Antibiotic Resistance	Akkermansia muciniphila strain 139	fig|239935.2078.peg.1362	EYB66_05800		folP	Dihydropteroate synthase (EC 2.5.1.15)	Dihydropteroate synthase (EC 2.5.1.15)	antibiotic target in susceptible species	15673783
	Antibiotic Resistance	Akkermansia muciniphila strain 139	fig|239935.2078.peg.1310	EYB66_05570		gyrA	DNA gyrase subunit A (EC 5.99.1.3)	DNA gyrase subunit A (EC 5.99.1.3)	antibiotic target in susceptible species	9293187
	Antibiotic Resistance	Akkermansia muciniphila strain 139	fig|239935.2078.peg.1309	EYB66_05565		gyrB	DNA gyrase subunit B (EC 5.99.1.3)	DNA gyrase subunit B (EC 5.99.1.3)	antibiotic target in susceptible species	21693461;22279180;9293187
	Antibiotic Resistance	Akkermansia muciniphila strain 139	fig|239935.2078.peg.1009	EYB66_04305		rpoB	DNA-directed RNA polymerase beta subunit (EC 2.7.7.6)	DNA-directed RNA polymerase beta subunit (EC 2.7.7.6)	antibiotic target in susceptible species	3050121;15047531;16723576
	Antibiotic Resistance	Akkermansia muciniphila strain 139	fig|239935.2078.peg.1008	EYB66_04300		rpoC	DNA-directed RNA polymerase beta' subunit (EC 2.7.7.6)	DNA-directed RNA polymerase beta' subunit (EC 2.7.7.6)	antibiotic target in susceptible species	16723576
	Antibiotic Resistance	Akkermansia muciniphila strain 139	fig|239935.2078.peg.1706	EYB66_07240		inhA, fabI	Enoyl-[acyl-carrier-protein] reductase [NADH] (EC 1.3.1.9)	Enoyl-[acyl-carrier-protein] reductase [NADH] (EC 1.3.1.9)	antibiotic target in susceptible species	18193820;10869170;8284673
	Antibiotic Resistance	Akkermansia muciniphila strain 139	fig|239935.2078.peg.15	EYB66_00075		Iso-tRNA	Isoleucyl-tRNA synthetase (EC 6.1.1.5)	Isoleucyl-tRNA synthetase (EC 6.1.1.5)	antibiotic target in susceptible species	7929087
	Antibiotic Resistance	Akkermansia muciniphila strain 139	fig|239935.2078.peg.2684	EYB66_11430		MacA	Macrolide-specific efflux protein MacA	Macrolide-specific efflux protein MacA	efflux pump conferring antibiotic resistance	11544226
	Antibiotic Resistance	Akkermansia muciniphila strain 139	fig|239935.2078.peg.836	EYB66_03585		MexXY-OMP	Multidrug efflux system, inner membrane proton/drug antiporter (RND type) => MexY of MexXY/AxyXY	Multidrug efflux system, inner membrane proton/drug antiporter (RND type) => MexY of MexXY/AxyXY	efflux pump conferring antibiotic resistance	9925549
	Antibiotic Resistance	Akkermansia muciniphila strain 139	fig|239935.2078.peg.835	EYB66_03580		MexXY-OMP	Multidrug efflux system, membrane fusion component => MexX of of MexXY/AxyXY	Multidrug efflux system, membrane fusion component => MexX of of MexXY/AxyXY	efflux pump conferring antibiotic resistance	9925549
	Antibiotic Resistance	Akkermansia muciniphila strain 139	fig|239935.2078.peg.150	EYB66_00685		S10p	SSU ribosomal protein S10p (S20e)	SSU ribosomal protein S10p (S20e)	antibiotic target in susceptible species	26124155
	Antibiotic Resistance	Akkermansia muciniphila strain 139	fig|239935.2078.peg.153	EYB66_00700		S12p	SSU ribosomal protein S12p (S23e)	SSU ribosomal protein S12p (S23e)	antibiotic target in susceptible species	7934937
	Antibiotic Resistance	Akkermansia muciniphila strain 139	fig|239935.2078.peg.1074	EYB66_04590		rho	Transcription termination factor Rho	Transcription termination factor Rho	antibiotic target in susceptible species	8466900
	Antibiotic Resistance	Akkermansia muciniphila strain 139	fig|239935.2078.peg.607	EYB66_02630		rho	Transcription termination factor Rho	Transcription termination factor Rho	antibiotic target in susceptible species	8466900
	Antibiotic Resistance	Akkermansia muciniphila strain 139	fig|239935.2078.peg.151	EYB66_00690		EF-G	Translation elongation factor G	Translation elongation factor G	antibiotic target in susceptible species	17980694
	Antibiotic Resistance	Akkermansia muciniphila strain 139	fig|239935.2078.peg.1016	EYB66_04345		EF-Tu	Translation elongation factor Tu	Translation elongation factor Tu	antibiotic target in susceptible species	364475;9678602
	Antibiotic Resistance	Akkermansia muciniphila strain 139	fig|239935.2078.peg.2047	EYB66_08755		MurA	UDP-N-acetylglucosamine 1-carboxyvinyltransferase (EC 2.5.1.7)	UDP-N-acetylglucosamine 1-carboxyvinyltransferase (EC 2.5.1.7)	antibiotic target in susceptible species	8994972
	Antibiotic Resistance	Akkermansia muciniphila strain AK32	fig|239935.2287.peg.2152	HXS70_09140		dxr	1-deoxy-D-xylulose 5-phosphate reductoisomerase (EC 1.1.1.267)	1-deoxy-D-xylulose 5-phosphate reductoisomerase (EC 1.1.1.267)	antibiotic target in susceptible species	16321944
	Antibiotic Resistance	Akkermansia muciniphila strain AK32	fig|239935.2287.peg.1625	HXS70_06865		kasA	3-oxoacyl-[acyl-carrier-protein] synthase, KASII (EC 2.3.1.179)	3-oxoacyl-[acyl-carrier-protein] synthase, KASII (EC 2.3.1.179)	antibiotic target in susceptible species	10428945
	Antibiotic Resistance	Akkermansia muciniphila strain AK32	fig|239935.2287.peg.1695	HXS70_07195		kasA	3-oxoacyl-[acyl-carrier-protein] synthase, KASII (EC 2.3.1.179)	3-oxoacyl-[acyl-carrier-protein] synthase, KASII (EC 2.3.1.179)	antibiotic target in susceptible species	10428945
	Antibiotic Resistance	Akkermansia muciniphila strain AK32	fig|239935.2287.peg.2305	HXS70_09775		Alr	Alanine racemase (EC 5.1.1.1)	Alanine racemase (EC 5.1.1.1)	antibiotic target in susceptible species	19748470;24303782
	Antibiotic Resistance	Akkermansia muciniphila strain AK32	fig|239935.2287.peg.2497	HXS70_10545		Alr	Alanine racemase (EC 5.1.1.1)	Alanine racemase (EC 5.1.1.1)	antibiotic target in susceptible species	19748470;24303782
	Antibiotic Resistance	Akkermansia muciniphila strain AK32	fig|239935.2287.peg.2794	HXS70_11805		PgsA	CDP-diacylglycerol--glycerol-3-phosphate 3-phosphatidyltransferase (EC 2.7.8.5)	CDP-diacylglycerol--glycerol-3-phosphate 3-phosphatidyltransferase (EC 2.7.8.5)	protein altering cell wall charge conferring antibiotic resistance	22238576
	Antibiotic Resistance	Akkermansia muciniphila strain AK32	fig|239935.2287.peg.53	HXS70_00195		bla	Class A beta-lactamase (EC 3.5.2.6)	Class A beta-lactamase (EC 3.5.2.6)	antibiotic inactivation enzyme
	Antibiotic Resistance	Akkermansia muciniphila strain AK32	fig|239935.2287.peg.1160	HXS70_04880		Ddl	D-alanine--D-alanine ligase (EC 6.3.2.4)	D-alanine--D-alanine ligase (EC 6.3.2.4)	antibiotic target in susceptible species	24303782;24033232
	Antibiotic Resistance	Akkermansia muciniphila strain AK32	fig|239935.2287.peg.2520	HXS70_10655		folA, Dfr	Dihydrofolate reductase (EC 1.5.1.3)	Dihydrofolate reductase (EC 1.5.1.3)	antibiotic target in susceptible species	20169085;25288078
	Antibiotic Resistance	Akkermansia muciniphila strain AK32	fig|239935.2287.peg.1687	HXS70_07165		folP	Dihydropteroate synthase (EC 2.5.1.15)	Dihydropteroate synthase (EC 2.5.1.15)	antibiotic target in susceptible species	15673783
	Antibiotic Resistance	Akkermansia muciniphila strain AK32	fig|239935.2287.peg.1579	HXS70_06655		gyrA	DNA gyrase subunit A (EC 5.99.1.3)	DNA gyrase subunit A (EC 5.99.1.3)	antibiotic target in susceptible species	9293187
	Antibiotic Resistance	Akkermansia muciniphila strain AK32	fig|239935.2287.peg.1578	HXS70_06650		gyrB	DNA gyrase subunit B (EC 5.99.1.3)	DNA gyrase subunit B (EC 5.99.1.3)	antibiotic target in susceptible species	21693461;22279180;9293187
	Antibiotic Resistance	Akkermansia muciniphila strain AK32	fig|239935.2287.peg.1237	HXS70_05210		rpoB	DNA-directed RNA polymerase beta subunit (EC 2.7.7.6)	DNA-directed RNA polymerase beta subunit (EC 2.7.7.6)	antibiotic target in susceptible species	3050121;15047531;16723576
	Antibiotic Resistance	Akkermansia muciniphila strain AK32	fig|239935.2287.peg.1236	HXS70_05205		rpoC	DNA-directed RNA polymerase beta' subunit (EC 2.7.7.6)	DNA-directed RNA polymerase beta' subunit (EC 2.7.7.6)	antibiotic target in susceptible species	16723576
	Antibiotic Resistance	Akkermansia muciniphila strain AK32	fig|239935.2287.peg.2038	HXS70_08675		inhA, fabI	Enoyl-[acyl-carrier-protein] reductase [NADH] (EC 1.3.1.9)	Enoyl-[acyl-carrier-protein] reductase [NADH] (EC 1.3.1.9)	antibiotic target in susceptible species	18193820;10869170;8284673
	Antibiotic Resistance	Akkermansia muciniphila strain AK32	fig|239935.2287.peg.61	HXS70_00230		Iso-tRNA	Isoleucyl-tRNA synthetase (EC 6.1.1.5)	Isoleucyl-tRNA synthetase (EC 6.1.1.5)	antibiotic target in susceptible species	7929087
	Antibiotic Resistance	Akkermansia muciniphila strain AK32	fig|239935.2287.peg.2967	HXS70_12570		MacA	Macrolide-specific efflux protein MacA	Macrolide-specific efflux protein MacA	efflux pump conferring antibiotic resistance	11544226
	Antibiotic Resistance	Akkermansia muciniphila strain AK32	fig|239935.2287.peg.981	HXS70_04155		MexXY-OMP	Multidrug efflux system, inner membrane proton/drug antiporter (RND type) => MexY of MexXY/AxyXY	Multidrug efflux system, inner membrane proton/drug antiporter (RND type) => MexY of MexXY/AxyXY	efflux pump conferring antibiotic resistance	9925549
	Antibiotic Resistance	Akkermansia muciniphila strain AK32	fig|239935.2287.peg.980	HXS70_04150		MexXY-OMP	Multidrug efflux system, membrane fusion component => MexX of of MexXY/AxyXY	Multidrug efflux system, membrane fusion component => MexX of of MexXY/AxyXY	efflux pump conferring antibiotic resistance	9925549
	Antibiotic Resistance	Akkermansia muciniphila strain AK32	fig|239935.2287.peg.204	HXS70_00890		S10p	SSU ribosomal protein S10p (S20e)	SSU ribosomal protein S10p (S20e)	antibiotic target in susceptible species	26124155
	Antibiotic Resistance	Akkermansia muciniphila strain AK32	fig|239935.2287.peg.207	HXS70_00905		S12p	SSU ribosomal protein S12p (S23e)	SSU ribosomal protein S12p (S23e)	antibiotic target in susceptible species	7934937
	Antibiotic Resistance	Akkermansia muciniphila strain AK32	fig|239935.2287.peg.1302	HXS70_05500		rho	Transcription termination factor Rho	Transcription termination factor Rho	antibiotic target in susceptible species	8466900
	Antibiotic Resistance	Akkermansia muciniphila strain AK32	fig|239935.2287.peg.665	HXS70_02845		rho	Transcription termination factor Rho	Transcription termination factor Rho	antibiotic target in susceptible species	8466900
	Antibiotic Resistance	Akkermansia muciniphila strain AK32	fig|239935.2287.peg.205	HXS70_00895		EF-G	Translation elongation factor G	Translation elongation factor G	antibiotic target in susceptible species	17980694
	Antibiotic Resistance	Akkermansia muciniphila strain AK32	fig|239935.2287.peg.1244	HXS70_05250		EF-Tu	Translation elongation factor Tu	Translation elongation factor Tu	antibiotic target in susceptible species	364475;9678602
	Antibiotic Resistance	Akkermansia muciniphila strain AK32	fig|239935.2287.peg.2355	HXS70_10000		MurA	UDP-N-acetylglucosamine 1-carboxyvinyltransferase (EC 2.5.1.7)	UDP-N-acetylglucosamine 1-carboxyvinyltransferase (EC 2.5.1.7)	antibiotic target in susceptible species	8994972
	Antibiotic Resistance	Akkermansia muciniphila strain am_0171	fig|239935.2077.peg.777	EAJ16_03485		dxr	1-deoxy-D-xylulose 5-phosphate reductoisomerase (EC 1.1.1.267)	1-deoxy-D-xylulose 5-phosphate reductoisomerase (EC 1.1.1.267)	antibiotic target in susceptible species	16321944
	Antibiotic Resistance	Akkermansia muciniphila strain am_0171	fig|239935.2077.peg.1656	EAJ16_07320		Erm(F)/Erm(35)	23S rRNA (adenine(2058)-N(6))-dimethyltransferase (EC 2.1.1.184) => Erm(F)/Erm(35)	23S rRNA (adenine(2058)-N(6))-dimethyltransferase (EC 2.1.1.184) => Erm(F)/Erm(35)	antibiotic target modifying enzyme	26107936;26219215;1804017
	Antibiotic Resistance	Akkermansia muciniphila strain am_0171	fig|239935.2077.peg.2200	EAJ16_09725		kasA	3-oxoacyl-[acyl-carrier-protein] synthase, KASII (EC 2.3.1.179)	3-oxoacyl-[acyl-carrier-protein] synthase, KASII (EC 2.3.1.179)	antibiotic target in susceptible species	10428945
	Antibiotic Resistance	Akkermansia muciniphila strain am_0171	fig|239935.2077.peg.2177	EAJ16_09625		kasA	3-oxoacyl-[acyl-carrier-protein] synthase, KASII (EC 2.3.1.179)	3-oxoacyl-[acyl-carrier-protein] synthase, KASII (EC 2.3.1.179)	antibiotic target in susceptible species	10428945
	Antibiotic Resistance	Akkermansia muciniphila strain am_0171	fig|239935.2077.peg.469	EAJ16_02135		Alr	Alanine racemase (EC 5.1.1.1)	Alanine racemase (EC 5.1.1.1)	antibiotic target in susceptible species	19748470;24303782
	Antibiotic Resistance	Akkermansia muciniphila strain am_0171	fig|239935.2077.peg.643	EAJ16_02900		Alr	Alanine racemase (EC 5.1.1.1)	Alanine racemase (EC 5.1.1.1)	antibiotic target in susceptible species	19748470;24303782
	Antibiotic Resistance	Akkermansia muciniphila strain am_0171	fig|239935.2077.peg.1487	EAJ16_06575		PgsA	CDP-diacylglycerol--glycerol-3-phosphate 3-phosphatidyltransferase (EC 2.7.8.5)	CDP-diacylglycerol--glycerol-3-phosphate 3-phosphatidyltransferase (EC 2.7.8.5)	protein altering cell wall charge conferring antibiotic resistance	22238576
	Antibiotic Resistance	Akkermansia muciniphila strain am_0171	fig|239935.2077.peg.2325	EAJ16_10280			Class A beta-lactamase (EC 3.5.2.6)	Class A beta-lactamase (EC 3.5.2.6)	antibiotic inactivation enzyme
	Antibiotic Resistance	Akkermansia muciniphila strain am_0171	fig|239935.2077.peg.1209	EAJ16_05430		Ddl	D-alanine--D-alanine ligase (EC 6.3.2.4)	D-alanine--D-alanine ligase (EC 6.3.2.4)	antibiotic target in susceptible species	24303782;24033232
	Antibiotic Resistance	Akkermansia muciniphila strain am_0171	fig|239935.2077.peg.447	EAJ16_02025		folA, Dfr	Dihydrofolate reductase (EC 1.5.1.3)	Dihydrofolate reductase (EC 1.5.1.3)	antibiotic target in susceptible species	20169085;25288078
	Antibiotic Resistance	Akkermansia muciniphila strain am_0171	fig|239935.2077.peg.2193	EAJ16_09690		folP	Dihydropteroate synthase (EC 2.5.1.15)	Dihydropteroate synthase (EC 2.5.1.15)	antibiotic target in susceptible species	15673783
	Antibiotic Resistance	Akkermansia muciniphila strain am_0171	fig|239935.2077.peg.2132	EAJ16_09405		gyrA	DNA gyrase subunit A (EC 5.99.1.3)	DNA gyrase subunit A (EC 5.99.1.3)	antibiotic target in susceptible species	9293187
	Antibiotic Resistance	Akkermansia muciniphila strain am_0171	fig|239935.2077.peg.2131	EAJ16_09400		gyrB	DNA gyrase subunit B (EC 5.99.1.3)	DNA gyrase subunit B (EC 5.99.1.3)	antibiotic target in susceptible species	21693461;22279180;9293187
	Antibiotic Resistance	Akkermansia muciniphila strain am_0171	fig|239935.2077.peg.1897	EAJ16_08380		rpoB	DNA-directed RNA polymerase beta subunit (EC 2.7.7.6)	DNA-directed RNA polymerase beta subunit (EC 2.7.7.6)	antibiotic target in susceptible species	3050121;15047531;16723576
	Antibiotic Resistance	Akkermansia muciniphila strain am_0171	fig|239935.2077.peg.1896	EAJ16_08375		rpoC	DNA-directed RNA polymerase beta' subunit (EC 2.7.7.6)	DNA-directed RNA polymerase beta' subunit (EC 2.7.7.6)	antibiotic target in susceptible species	16723576
	Antibiotic Resistance	Akkermansia muciniphila strain am_0171	fig|239935.2077.peg.1047	EAJ16_04710		inhA, fabI	Enoyl-[acyl-carrier-protein] reductase [NADH] (EC 1.3.1.9)	Enoyl-[acyl-carrier-protein] reductase [NADH] (EC 1.3.1.9)	antibiotic target in susceptible species	18193820;10869170;8284673
	Antibiotic Resistance	Akkermansia muciniphila strain am_0171	fig|239935.2077.peg.2318	EAJ16_10250		Iso-tRNA	Isoleucyl-tRNA synthetase (EC 6.1.1.5)	Isoleucyl-tRNA synthetase (EC 6.1.1.5)	antibiotic target in susceptible species	7929087
	Antibiotic Resistance	Akkermansia muciniphila strain am_0171	fig|239935.2077.peg.1659	EAJ16_07335		MacA	Macrolide-specific efflux protein MacA	Macrolide-specific efflux protein MacA	efflux pump conferring antibiotic resistance	11544226
	Antibiotic Resistance	Akkermansia muciniphila strain am_0171	fig|239935.2077.peg.1823	EAJ16_08065		MexXY-OMP	Multidrug efflux system, inner membrane proton/drug antiporter (RND type) => MexY of MexXY/AxyXY	Multidrug efflux system, inner membrane proton/drug antiporter (RND type) => MexY of MexXY/AxyXY	efflux pump conferring antibiotic resistance	9925549
	Antibiotic Resistance	Akkermansia muciniphila strain am_0171	fig|239935.2077.peg.1822	EAJ16_08060		MexXY-OMP	Multidrug efflux system, membrane fusion component => MexX of of MexXY/AxyXY	Multidrug efflux system, membrane fusion component => MexX of of MexXY/AxyXY	efflux pump conferring antibiotic resistance	9925549
	Antibiotic Resistance	Akkermansia muciniphila strain am_0171	fig|239935.2077.peg.317	EAJ16_01420		S10p	SSU ribosomal protein S10p (S20e)	SSU ribosomal protein S10p (S20e)	antibiotic target in susceptible species	26124155
	Antibiotic Resistance	Akkermansia muciniphila strain am_0171	fig|239935.2077.peg.314	EAJ16_01405		S12p	SSU ribosomal protein S12p (S23e)	SSU ribosomal protein S12p (S23e)	antibiotic target in susceptible species	7934937
	Antibiotic Resistance	Akkermansia muciniphila strain am_0171	fig|239935.2077.peg.1961	EAJ16_08680		rho	Transcription termination factor Rho	Transcription termination factor Rho	antibiotic target in susceptible species	8466900
	Antibiotic Resistance	Akkermansia muciniphila strain am_0171	fig|239935.2077.peg.1270	EAJ16_05705		rho	Transcription termination factor Rho	Transcription termination factor Rho	antibiotic target in susceptible species	8466900
	Antibiotic Resistance	Akkermansia muciniphila strain am_0171	fig|239935.2077.peg.316	EAJ16_01415		EF-G	Translation elongation factor G	Translation elongation factor G	antibiotic target in susceptible species	17980694
	Antibiotic Resistance	Akkermansia muciniphila strain am_0171	fig|239935.2077.peg.1904	EAJ16_08420		EF-Tu	Translation elongation factor Tu	Translation elongation factor Tu	antibiotic target in susceptible species	364475;9678602
	Antibiotic Resistance	Akkermansia muciniphila strain am_0171	fig|239935.2077.peg.593	EAJ16_02675		MurA	UDP-N-acetylglucosamine 1-carboxyvinyltransferase (EC 2.5.1.7)	UDP-N-acetylglucosamine 1-carboxyvinyltransferase (EC 2.5.1.7)	antibiotic target in susceptible species	8994972
	Antibiotic Resistance	Akkermansia muciniphila strain AMDK-1	fig|239935.176.peg.2079	CUB89_09130		dxr	1-deoxy-D-xylulose 5-phosphate reductoisomerase (EC 1.1.1.267)	1-deoxy-D-xylulose 5-phosphate reductoisomerase (EC 1.1.1.267)	antibiotic target in susceptible species	16321944
	Antibiotic Resistance	Akkermansia muciniphila strain AMDK-1	fig|239935.176.peg.2478	CUB89_10905		kasA	3-oxoacyl-[acyl-carrier-protein] synthase, KASII (EC 2.3.1.179)	3-oxoacyl-[acyl-carrier-protein] synthase, KASII (EC 2.3.1.179)	antibiotic target in susceptible species	10428945
	Antibiotic Resistance	Akkermansia muciniphila strain AMDK-1	fig|239935.176.peg.2510	CUB89_11035		kasA	3-oxoacyl-[acyl-carrier-protein] synthase, KASII (EC 2.3.1.179)	3-oxoacyl-[acyl-carrier-protein] synthase, KASII (EC 2.3.1.179)	antibiotic target in susceptible species	10428945
	Antibiotic Resistance	Akkermansia muciniphila strain AMDK-1	fig|239935.176.peg.1744	CUB89_07720		Alr	Alanine racemase (EC 5.1.1.1)	Alanine racemase (EC 5.1.1.1)	antibiotic target in susceptible species	19748470;24303782
	Antibiotic Resistance	Akkermansia muciniphila strain AMDK-1	fig|239935.176.peg.1936	CUB89_08530		Alr	Alanine racemase (EC 5.1.1.1)	Alanine racemase (EC 5.1.1.1)	antibiotic target in susceptible species	19748470;24303782
	Antibiotic Resistance	Akkermansia muciniphila strain AMDK-1	fig|239935.176.peg.1519	CUB89_06725		PgsA	CDP-diacylglycerol--glycerol-3-phosphate 3-phosphatidyltransferase (EC 2.7.8.5)	CDP-diacylglycerol--glycerol-3-phosphate 3-phosphatidyltransferase (EC 2.7.8.5)	protein altering cell wall charge conferring antibiotic resistance	22238576
	Antibiotic Resistance	Akkermansia muciniphila strain AMDK-1	fig|239935.176.peg.1270	CUB89_05630			Class A beta-lactamase (EC 3.5.2.6)	Class A beta-lactamase (EC 3.5.2.6)	antibiotic inactivation enzyme
	Antibiotic Resistance	Akkermansia muciniphila strain AMDK-1	fig|239935.176.peg.204	CUB89_00915		Ddl	D-alanine--D-alanine ligase (EC 6.3.2.4)	D-alanine--D-alanine ligase (EC 6.3.2.4)	antibiotic target in susceptible species	24303782;24033232
	Antibiotic Resistance	Akkermansia muciniphila strain AMDK-1	fig|239935.176.peg.1723	CUB89_07610		folA, Dfr	Dihydrofolate reductase (EC 1.5.1.3)	Dihydrofolate reductase (EC 1.5.1.3)	antibiotic target in susceptible species	20169085;25288078
	Antibiotic Resistance	Akkermansia muciniphila strain AMDK-1	fig|239935.176.peg.2485	CUB89_10940		folP	Dihydropteroate synthase (EC 2.5.1.15)	Dihydropteroate synthase (EC 2.5.1.15)	antibiotic target in susceptible species	15673783
	Antibiotic Resistance	Akkermansia muciniphila strain AMDK-1	fig|239935.176.peg.2555	CUB89_11245		gyrA	DNA gyrase subunit A (EC 5.99.1.3)	DNA gyrase subunit A (EC 5.99.1.3)	antibiotic target in susceptible species	9293187
	Antibiotic Resistance	Akkermansia muciniphila strain AMDK-1	fig|239935.176.peg.2556	CUB89_11250		gyrB	DNA gyrase subunit B (EC 5.99.1.3)	DNA gyrase subunit B (EC 5.99.1.3)	antibiotic target in susceptible species	21693461;22279180;9293187
	Antibiotic Resistance	Akkermansia muciniphila strain AMDK-1	fig|239935.176.peg.128	CUB89_00575		rpoB	DNA-directed RNA polymerase beta subunit (EC 2.7.7.6)	DNA-directed RNA polymerase beta subunit (EC 2.7.7.6)	antibiotic target in susceptible species	3050121;15047531;16723576
	Antibiotic Resistance	Akkermansia muciniphila strain AMDK-1	fig|239935.176.peg.129	CUB89_00580		rpoC	DNA-directed RNA polymerase beta' subunit (EC 2.7.7.6)	DNA-directed RNA polymerase beta' subunit (EC 2.7.7.6)	antibiotic target in susceptible species	16723576
	Antibiotic Resistance	Akkermansia muciniphila strain AMDK-1	fig|239935.176.peg.2183	CUB89_09595		inhA, fabI	Enoyl-[acyl-carrier-protein] reductase [NADH] (EC 1.3.1.9)	Enoyl-[acyl-carrier-protein] reductase [NADH] (EC 1.3.1.9)	antibiotic target in susceptible species	18193820;10869170;8284673
	Antibiotic Resistance	Akkermansia muciniphila strain AMDK-1	fig|239935.176.peg.1263	CUB89_05600		Iso-tRNA	Isoleucyl-tRNA synthetase (EC 6.1.1.5)	Isoleucyl-tRNA synthetase (EC 6.1.1.5)	antibiotic target in susceptible species	7929087
	Antibiotic Resistance	Akkermansia muciniphila strain AMDK-1	fig|239935.176.peg.1378	CUB89_06105		MacA	Macrolide-specific efflux protein MacA	Macrolide-specific efflux protein MacA	efflux pump conferring antibiotic resistance	11544226
	Antibiotic Resistance	Akkermansia muciniphila strain AMDK-1	fig|239935.176.peg.533	CUB89_02320		MexXY-OMP	Multidrug efflux system, inner membrane proton/drug antiporter (RND type) => MexY of MexXY/AxyXY	Multidrug efflux system, inner membrane proton/drug antiporter (RND type) => MexY of MexXY/AxyXY	efflux pump conferring antibiotic resistance	9925549
	Antibiotic Resistance	Akkermansia muciniphila strain AMDK-1	fig|239935.176.peg.532	CUB89_02315		MexXY-OMP	Multidrug efflux system, membrane fusion component => MexX of of MexXY/AxyXY	Multidrug efflux system, membrane fusion component => MexX of of MexXY/AxyXY	efflux pump conferring antibiotic resistance	9925549
	Antibiotic Resistance	Akkermansia muciniphila strain AMDK-1	fig|239935.176.peg.1073	CUB89_04680		S10p	SSU ribosomal protein S10p (S20e)	SSU ribosomal protein S10p (S20e)	antibiotic target in susceptible species	26124155
	Antibiotic Resistance	Akkermansia muciniphila strain AMDK-1	fig|239935.176.peg.1070	CUB89_04665		S12p	SSU ribosomal protein S12p (S23e)	SSU ribosomal protein S12p (S23e)	antibiotic target in susceptible species	7934937
	Antibiotic Resistance	Akkermansia muciniphila strain AMDK-1	fig|239935.176.peg.259	CUB89_01150		rho	Transcription termination factor Rho	Transcription termination factor Rho	antibiotic target in susceptible species	8466900
	Antibiotic Resistance	Akkermansia muciniphila strain AMDK-1	fig|239935.176.peg.62	CUB89_00270		rho	Transcription termination factor Rho	Transcription termination factor Rho	antibiotic target in susceptible species	8466900
	Antibiotic Resistance	Akkermansia muciniphila strain AMDK-1	fig|239935.176.peg.1072	CUB89_04675		EF-G	Translation elongation factor G	Translation elongation factor G	antibiotic target in susceptible species	17980694
	Antibiotic Resistance	Akkermansia muciniphila strain AMDK-1	fig|239935.176.peg.121	CUB89_00535		EF-Tu	Translation elongation factor Tu	Translation elongation factor Tu	antibiotic target in susceptible species	364475;9678602
	Antibiotic Resistance	Akkermansia muciniphila strain AMDK-1	fig|239935.176.peg.1885	CUB89_08315		MurA	UDP-N-acetylglucosamine 1-carboxyvinyltransferase (EC 2.5.1.7)	UDP-N-acetylglucosamine 1-carboxyvinyltransferase (EC 2.5.1.7)	antibiotic target in susceptible species	8994972
	Antibiotic Resistance	Akkermansia muciniphila strain AMDK-10 strain EB-AMDK-10	fig|239935.255.peg.2333	C1I94_10035		dxr	1-deoxy-D-xylulose 5-phosphate reductoisomerase (EC 1.1.1.267)	1-deoxy-D-xylulose 5-phosphate reductoisomerase (EC 1.1.1.267)	antibiotic target in susceptible species	16321944
	Antibiotic Resistance	Akkermansia muciniphila strain AMDK-10 strain EB-AMDK-10	fig|239935.255.peg.1884	C1I94_08110		kasA	3-oxoacyl-[acyl-carrier-protein] synthase, KASII (EC 2.3.1.179)	3-oxoacyl-[acyl-carrier-protein] synthase, KASII (EC 2.3.1.179)	antibiotic target in susceptible species	10428945
	Antibiotic Resistance	Akkermansia muciniphila strain AMDK-10 strain EB-AMDK-10	fig|239935.255.peg.1861	C1I94_08010		kasA	3-oxoacyl-[acyl-carrier-protein] synthase, KASII (EC 2.3.1.179)	3-oxoacyl-[acyl-carrier-protein] synthase, KASII (EC 2.3.1.179)	antibiotic target in susceptible species	10428945
	Antibiotic Resistance	Akkermansia muciniphila strain AMDK-10 strain EB-AMDK-10	fig|239935.255.peg.2471	C1I94_10630		Alr	Alanine racemase (EC 5.1.1.1)	Alanine racemase (EC 5.1.1.1)	antibiotic target in susceptible species	19748470;24303782
	Antibiotic Resistance	Akkermansia muciniphila strain AMDK-10 strain EB-AMDK-10	fig|239935.255.peg.2669	C1I94_11455		Alr	Alanine racemase (EC 5.1.1.1)	Alanine racemase (EC 5.1.1.1)	antibiotic target in susceptible species	19748470;24303782
	Antibiotic Resistance	Akkermansia muciniphila strain AMDK-10 strain EB-AMDK-10	fig|239935.255.peg.14	C1I94_00060		PgsA	CDP-diacylglycerol--glycerol-3-phosphate 3-phosphatidyltransferase (EC 2.7.8.5)	CDP-diacylglycerol--glycerol-3-phosphate 3-phosphatidyltransferase (EC 2.7.8.5)	protein altering cell wall charge conferring antibiotic resistance	22238576
	Antibiotic Resistance	Akkermansia muciniphila strain AMDK-10 strain EB-AMDK-10	fig|239935.255.peg.304	C1I94_01315			Class A beta-lactamase (EC 3.5.2.6)	Class A beta-lactamase (EC 3.5.2.6)	antibiotic inactivation enzyme
	Antibiotic Resistance	Akkermansia muciniphila strain AMDK-10 strain EB-AMDK-10	fig|239935.255.peg.936	C1I94_04145		Ddl	D-alanine--D-alanine ligase (EC 6.3.2.4)	D-alanine--D-alanine ligase (EC 6.3.2.4)	antibiotic target in susceptible species	24303782;24033232
	Antibiotic Resistance	Akkermansia muciniphila strain AMDK-10 strain EB-AMDK-10	fig|239935.255.peg.2692	C1I94_11565		folA, Dfr	Dihydrofolate reductase (EC 1.5.1.3)	Dihydrofolate reductase (EC 1.5.1.3)	antibiotic target in susceptible species	20169085;25288078
	Antibiotic Resistance	Akkermansia muciniphila strain AMDK-10 strain EB-AMDK-10	fig|239935.255.peg.1876	C1I94_08080		folP	Dihydropteroate synthase (EC 2.5.1.15)	Dihydropteroate synthase (EC 2.5.1.15)	antibiotic target in susceptible species	15673783
	Antibiotic Resistance	Akkermansia muciniphila strain AMDK-10 strain EB-AMDK-10	fig|239935.255.peg.1814	C1I94_07780		gyrA	DNA gyrase subunit A (EC 5.99.1.3)	DNA gyrase subunit A (EC 5.99.1.3)	antibiotic target in susceptible species	9293187
	Antibiotic Resistance	Akkermansia muciniphila strain AMDK-10 strain EB-AMDK-10	fig|239935.255.peg.1813			gyrA	DNA gyrase subunit A (EC 5.99.1.3)	DNA gyrase subunit A (EC 5.99.1.3)	antibiotic target in susceptible species	9293187
	Antibiotic Resistance	Akkermansia muciniphila strain AMDK-10 strain EB-AMDK-10	fig|239935.255.peg.1812	C1I94_07775		gyrB	DNA gyrase subunit B (EC 5.99.1.3)	DNA gyrase subunit B (EC 5.99.1.3)	antibiotic target in susceptible species	21693461;22279180;9293187
	Antibiotic Resistance	Akkermansia muciniphila strain AMDK-10 strain EB-AMDK-10	fig|239935.255.peg.1462	C1I94_06310		rpoB	DNA-directed RNA polymerase beta subunit (EC 2.7.7.6)	DNA-directed RNA polymerase beta subunit (EC 2.7.7.6)	antibiotic target in susceptible species	3050121;15047531;16723576
	Antibiotic Resistance	Akkermansia muciniphila strain AMDK-10 strain EB-AMDK-10	fig|239935.255.peg.1461	C1I94_06305		rpoC	DNA-directed RNA polymerase beta' subunit (EC 2.7.7.6)	DNA-directed RNA polymerase beta' subunit (EC 2.7.7.6)	antibiotic target in susceptible species	16723576
	Antibiotic Resistance	Akkermansia muciniphila strain AMDK-10 strain EB-AMDK-10	fig|239935.255.peg.2203	C1I94_09490		inhA, fabI	Enoyl-[acyl-carrier-protein] reductase [NADH] (EC 1.3.1.9)	Enoyl-[acyl-carrier-protein] reductase [NADH] (EC 1.3.1.9)	antibiotic target in susceptible species	18193820;10869170;8284673
	Antibiotic Resistance	Akkermansia muciniphila strain AMDK-10 strain EB-AMDK-10	fig|239935.255.peg.312	C1I94_01350		Iso-tRNA	Isoleucyl-tRNA synthetase (EC 6.1.1.5)	Isoleucyl-tRNA synthetase (EC 6.1.1.5)	antibiotic target in susceptible species	7929087
	Antibiotic Resistance	Akkermansia muciniphila strain AMDK-10 strain EB-AMDK-10	fig|239935.255.peg.182	C1I94_00765		MacA	Macrolide-specific efflux protein MacA	Macrolide-specific efflux protein MacA	efflux pump conferring antibiotic resistance	11544226
	Antibiotic Resistance	Akkermansia muciniphila strain AMDK-10 strain EB-AMDK-10	fig|239935.255.peg.1236	C1I94_05435		MexXY-OMP	Multidrug efflux system, inner membrane proton/drug antiporter (RND type) => MexY of MexXY/AxyXY	Multidrug efflux system, inner membrane proton/drug antiporter (RND type) => MexY of MexXY/AxyXY	efflux pump conferring antibiotic resistance	9925549
	Antibiotic Resistance	Akkermansia muciniphila strain AMDK-10 strain EB-AMDK-10	fig|239935.255.peg.1235	C1I94_05430		MexXY-OMP	Multidrug efflux system, membrane fusion component => MexX of of MexXY/AxyXY	Multidrug efflux system, membrane fusion component => MexX of of MexXY/AxyXY	efflux pump conferring antibiotic resistance	9925549
	Antibiotic Resistance	Akkermansia muciniphila strain AMDK-10 strain EB-AMDK-10	fig|239935.255.peg.499	C1I94_02250		S10p	SSU ribosomal protein S10p (S20e)	SSU ribosomal protein S10p (S20e)	antibiotic target in susceptible species	26124155
	Antibiotic Resistance	Akkermansia muciniphila strain AMDK-10 strain EB-AMDK-10	fig|239935.255.peg.502	C1I94_02265		S12p	SSU ribosomal protein S12p (S23e)	SSU ribosomal protein S12p (S23e)	antibiotic target in susceptible species	7934937
	Antibiotic Resistance	Akkermansia muciniphila strain AMDK-10 strain EB-AMDK-10	fig|239935.255.peg.990	C1I94_04380		rho	Transcription termination factor Rho	Transcription termination factor Rho	antibiotic target in susceptible species	8466900
	Antibiotic Resistance	Akkermansia muciniphila strain AMDK-10 strain EB-AMDK-10	fig|239935.255.peg.1529	C1I94_06615		rho	Transcription termination factor Rho	Transcription termination factor Rho	antibiotic target in susceptible species	8466900
	Antibiotic Resistance	Akkermansia muciniphila strain AMDK-10 strain EB-AMDK-10	fig|239935.255.peg.1530			rho	Transcription termination factor Rho	Transcription termination factor Rho	antibiotic target in susceptible species	8466900
	Antibiotic Resistance	Akkermansia muciniphila strain AMDK-10 strain EB-AMDK-10	fig|239935.255.peg.991			rho	Transcription termination factor Rho	Transcription termination factor Rho	antibiotic target in susceptible species	8466900
	Antibiotic Resistance	Akkermansia muciniphila strain AMDK-10 strain EB-AMDK-10	fig|239935.255.peg.500	C1I94_02255		EF-G	Translation elongation factor G	Translation elongation factor G	antibiotic target in susceptible species	17980694
	Antibiotic Resistance	Akkermansia muciniphila strain AMDK-10 strain EB-AMDK-10	fig|239935.255.peg.1470			EF-Tu	Translation elongation factor Tu	Translation elongation factor Tu	antibiotic target in susceptible species	364475;9678602
	Antibiotic Resistance	Akkermansia muciniphila strain AMDK-10 strain EB-AMDK-10	fig|239935.255.peg.1469	C1I94_06350		EF-Tu	Translation elongation factor Tu	Translation elongation factor Tu	antibiotic target in susceptible species	364475;9678602
	Antibiotic Resistance	Akkermansia muciniphila strain AMDK-10 strain EB-AMDK-10	fig|239935.255.peg.2529			MurA	UDP-N-acetylglucosamine 1-carboxyvinyltransferase (EC 2.5.1.7)	UDP-N-acetylglucosamine 1-carboxyvinyltransferase (EC 2.5.1.7)	antibiotic target in susceptible species	8994972
	Antibiotic Resistance	Akkermansia muciniphila strain AMDK-10 strain EB-AMDK-10	fig|239935.255.peg.2530	C1I94_10875		MurA	UDP-N-acetylglucosamine 1-carboxyvinyltransferase (EC 2.5.1.7)	UDP-N-acetylglucosamine 1-carboxyvinyltransferase (EC 2.5.1.7)	antibiotic target in susceptible species	8994972
	Antibiotic Resistance	Akkermansia muciniphila strain AMDK-11 strain EB-AMDK-11	fig|239935.256.peg.2176	C1I96_09650		dxr	1-deoxy-D-xylulose 5-phosphate reductoisomerase (EC 1.1.1.267)	1-deoxy-D-xylulose 5-phosphate reductoisomerase (EC 1.1.1.267)	antibiotic target in susceptible species	16321944
	Antibiotic Resistance	Akkermansia muciniphila strain AMDK-11 strain EB-AMDK-11	fig|239935.256.peg.1739	C1I96_07705		kasA	3-oxoacyl-[acyl-carrier-protein] synthase, KASII (EC 2.3.1.179)	3-oxoacyl-[acyl-carrier-protein] synthase, KASII (EC 2.3.1.179)	antibiotic target in susceptible species	10428945
	Antibiotic Resistance	Akkermansia muciniphila strain AMDK-11 strain EB-AMDK-11	fig|239935.256.peg.1761	C1I96_07800		kasA	3-oxoacyl-[acyl-carrier-protein] synthase, KASII (EC 2.3.1.179)	3-oxoacyl-[acyl-carrier-protein] synthase, KASII (EC 2.3.1.179)	antibiotic target in susceptible species	10428945
	Antibiotic Resistance	Akkermansia muciniphila strain AMDK-11 strain EB-AMDK-11	fig|239935.256.peg.2484	C1I96_11010		Alr	Alanine racemase (EC 5.1.1.1)	Alanine racemase (EC 5.1.1.1)	antibiotic target in susceptible species	19748470;24303782
	Antibiotic Resistance	Akkermansia muciniphila strain AMDK-11 strain EB-AMDK-11	fig|239935.256.peg.2309	C1I96_10235		Alr	Alanine racemase (EC 5.1.1.1)	Alanine racemase (EC 5.1.1.1)	antibiotic target in susceptible species	19748470;24303782
	Antibiotic Resistance	Akkermansia muciniphila strain AMDK-11 strain EB-AMDK-11	fig|239935.256.peg.13	C1I96_00055		PgsA	CDP-diacylglycerol--glycerol-3-phosphate 3-phosphatidyltransferase (EC 2.7.8.5)	CDP-diacylglycerol--glycerol-3-phosphate 3-phosphatidyltransferase (EC 2.7.8.5)	protein altering cell wall charge conferring antibiotic resistance	22238576
	Antibiotic Resistance	Akkermansia muciniphila strain AMDK-11 strain EB-AMDK-11	fig|239935.256.peg.288	C1I96_01280			Class A beta-lactamase (EC 3.5.2.6)	Class A beta-lactamase (EC 3.5.2.6)	antibiotic inactivation enzyme
	Antibiotic Resistance	Akkermansia muciniphila strain AMDK-11 strain EB-AMDK-11	fig|239935.256.peg.882	C1I96_04005		Ddl	D-alanine--D-alanine ligase (EC 6.3.2.4)	D-alanine--D-alanine ligase (EC 6.3.2.4)	antibiotic target in susceptible species	24303782;24033232
	Antibiotic Resistance	Akkermansia muciniphila strain AMDK-11 strain EB-AMDK-11	fig|239935.256.peg.2507	C1I96_11120		folA, Dfr	Dihydrofolate reductase (EC 1.5.1.3)	Dihydrofolate reductase (EC 1.5.1.3)	antibiotic target in susceptible species	20169085;25288078
	Antibiotic Resistance	Akkermansia muciniphila strain AMDK-11 strain EB-AMDK-11	fig|239935.256.peg.1755	C1I96_07770		folP	Dihydropteroate synthase (EC 2.5.1.15)	Dihydropteroate synthase (EC 2.5.1.15)	antibiotic target in susceptible species	15673783
	Antibiotic Resistance	Akkermansia muciniphila strain AMDK-11 strain EB-AMDK-11	fig|239935.256.peg.1692	C1I96_07480		gyrA	DNA gyrase subunit A (EC 5.99.1.3)	DNA gyrase subunit A (EC 5.99.1.3)	antibiotic target in susceptible species	9293187
	Antibiotic Resistance	Akkermansia muciniphila strain AMDK-11 strain EB-AMDK-11	fig|239935.256.peg.1691	C1I96_07475		gyrB	DNA gyrase subunit B (EC 5.99.1.3)	DNA gyrase subunit B (EC 5.99.1.3)	antibiotic target in susceptible species	21693461;22279180;9293187
	Antibiotic Resistance	Akkermansia muciniphila strain AMDK-11 strain EB-AMDK-11	fig|239935.256.peg.1363	C1I96_06055		rpoB	DNA-directed RNA polymerase beta subunit (EC 2.7.7.6)	DNA-directed RNA polymerase beta subunit (EC 2.7.7.6)	antibiotic target in susceptible species	3050121;15047531;16723576
	Antibiotic Resistance	Akkermansia muciniphila strain AMDK-11 strain EB-AMDK-11	fig|239935.256.peg.1362	C1I96_06050		rpoC	DNA-directed RNA polymerase beta' subunit (EC 2.7.7.6)	DNA-directed RNA polymerase beta' subunit (EC 2.7.7.6)	antibiotic target in susceptible species	16723576
	Antibiotic Resistance	Akkermansia muciniphila strain AMDK-11 strain EB-AMDK-11	fig|239935.256.peg.2055	C1I96_09120		inhA, fabI	Enoyl-[acyl-carrier-protein] reductase [NADH] (EC 1.3.1.9)	Enoyl-[acyl-carrier-protein] reductase [NADH] (EC 1.3.1.9)	antibiotic target in susceptible species	18193820;10869170;8284673
	Antibiotic Resistance	Akkermansia muciniphila strain AMDK-11 strain EB-AMDK-11	fig|239935.256.peg.295	C1I96_01310		Iso-tRNA	Isoleucyl-tRNA synthetase (EC 6.1.1.5)	Isoleucyl-tRNA synthetase (EC 6.1.1.5)	antibiotic target in susceptible species	7929087
	Antibiotic Resistance	Akkermansia muciniphila strain AMDK-11 strain EB-AMDK-11	fig|239935.256.peg.168	C1I96_00735		MacA	Macrolide-specific efflux protein MacA	Macrolide-specific efflux protein MacA	efflux pump conferring antibiotic resistance	11544226
	Antibiotic Resistance	Akkermansia muciniphila strain AMDK-11 strain EB-AMDK-11	fig|239935.256.peg.1176	C1I96_05260		MexXY-OMP	Multidrug efflux system, inner membrane proton/drug antiporter (RND type) => MexY of MexXY/AxyXY	Multidrug efflux system, inner membrane proton/drug antiporter (RND type) => MexY of MexXY/AxyXY	efflux pump conferring antibiotic resistance	9925549
	Antibiotic Resistance	Akkermansia muciniphila strain AMDK-11 strain EB-AMDK-11	fig|239935.256.peg.1175	C1I96_05255		MexXY-OMP	Multidrug efflux system, membrane fusion component => MexX of of MexXY/AxyXY	Multidrug efflux system, membrane fusion component => MexX of of MexXY/AxyXY	efflux pump conferring antibiotic resistance	9925549
	Antibiotic Resistance	Akkermansia muciniphila strain AMDK-11 strain EB-AMDK-11	fig|239935.256.peg.478	C1I96_02200		S10p	SSU ribosomal protein S10p (S20e)	SSU ribosomal protein S10p (S20e)	antibiotic target in susceptible species	26124155
	Antibiotic Resistance	Akkermansia muciniphila strain AMDK-11 strain EB-AMDK-11	fig|239935.256.peg.481	C1I96_02215		S12p	SSU ribosomal protein S12p (S23e)	SSU ribosomal protein S12p (S23e)	antibiotic target in susceptible species	7934937
	Antibiotic Resistance	Akkermansia muciniphila strain AMDK-11 strain EB-AMDK-11	fig|239935.256.peg.936	C1I96_04240		rho	Transcription termination factor Rho	Transcription termination factor Rho	antibiotic target in susceptible species	8466900
	Antibiotic Resistance	Akkermansia muciniphila strain AMDK-11 strain EB-AMDK-11	fig|239935.256.peg.1427	C1I96_06355		rho	Transcription termination factor Rho	Transcription termination factor Rho	antibiotic target in susceptible species	8466900
	Antibiotic Resistance	Akkermansia muciniphila strain AMDK-11 strain EB-AMDK-11	fig|239935.256.peg.479	C1I96_02205		EF-G	Translation elongation factor G	Translation elongation factor G	antibiotic target in susceptible species	17980694
	Antibiotic Resistance	Akkermansia muciniphila strain AMDK-11 strain EB-AMDK-11	fig|239935.256.peg.1370	C1I96_06095		EF-Tu	Translation elongation factor Tu	Translation elongation factor Tu	antibiotic target in susceptible species	364475;9678602
	Antibiotic Resistance	Akkermansia muciniphila strain AMDK-11 strain EB-AMDK-11	fig|239935.256.peg.2360	C1I96_10465		MurA	UDP-N-acetylglucosamine 1-carboxyvinyltransferase (EC 2.5.1.7)	UDP-N-acetylglucosamine 1-carboxyvinyltransferase (EC 2.5.1.7)	antibiotic target in susceptible species	8994972
	Antibiotic Resistance	Akkermansia muciniphila strain AMDK-12 strain EB-AMDK-12	fig|239935.257.peg.1784	C1O37_07935		dxr	1-deoxy-D-xylulose 5-phosphate reductoisomerase (EC 1.1.1.267)	1-deoxy-D-xylulose 5-phosphate reductoisomerase (EC 1.1.1.267)	antibiotic target in susceptible species	16321944
	Antibiotic Resistance	Akkermansia muciniphila strain AMDK-12 strain EB-AMDK-12	fig|239935.257.peg.2217	C1O37_09865		kasA	3-oxoacyl-[acyl-carrier-protein] synthase, KASII (EC 2.3.1.179)	3-oxoacyl-[acyl-carrier-protein] synthase, KASII (EC 2.3.1.179)	antibiotic target in susceptible species	10428945
	Antibiotic Resistance	Akkermansia muciniphila strain AMDK-12 strain EB-AMDK-12	fig|239935.257.peg.2196	C1O37_09770		kasA	3-oxoacyl-[acyl-carrier-protein] synthase, KASII (EC 2.3.1.179)	3-oxoacyl-[acyl-carrier-protein] synthase, KASII (EC 2.3.1.179)	antibiotic target in susceptible species	10428945
	Antibiotic Resistance	Akkermansia muciniphila strain AMDK-12 strain EB-AMDK-12	fig|239935.257.peg.1473	C1O37_06575		Alr	Alanine racemase (EC 5.1.1.1)	Alanine racemase (EC 5.1.1.1)	antibiotic target in susceptible species	19748470;24303782
	Antibiotic Resistance	Akkermansia muciniphila strain AMDK-12 strain EB-AMDK-12	fig|239935.257.peg.1648	C1O37_07340		Alr	Alanine racemase (EC 5.1.1.1)	Alanine racemase (EC 5.1.1.1)	antibiotic target in susceptible species	19748470;24303782
	Antibiotic Resistance	Akkermansia muciniphila strain AMDK-12 strain EB-AMDK-12	fig|239935.257.peg.11	C1O37_00055		PgsA	CDP-diacylglycerol--glycerol-3-phosphate 3-phosphatidyltransferase (EC 2.7.8.5)	CDP-diacylglycerol--glycerol-3-phosphate 3-phosphatidyltransferase (EC 2.7.8.5)	protein altering cell wall charge conferring antibiotic resistance	22238576
	Antibiotic Resistance	Akkermansia muciniphila strain AMDK-12 strain EB-AMDK-12	fig|239935.257.peg.285	C1O37_01285			Class A beta-lactamase (EC 3.5.2.6)	Class A beta-lactamase (EC 3.5.2.6)	antibiotic inactivation enzyme
	Antibiotic Resistance	Akkermansia muciniphila strain AMDK-12 strain EB-AMDK-12	fig|239935.257.peg.878	C1O37_04015		Ddl	D-alanine--D-alanine ligase (EC 6.3.2.4)	D-alanine--D-alanine ligase (EC 6.3.2.4)	antibiotic target in susceptible species	24303782;24033232
	Antibiotic Resistance	Akkermansia muciniphila strain AMDK-12 strain EB-AMDK-12	fig|239935.257.peg.1450	C1O37_06465		folA, Dfr	Dihydrofolate reductase (EC 1.5.1.3)	Dihydrofolate reductase (EC 1.5.1.3)	antibiotic target in susceptible species	20169085;25288078
	Antibiotic Resistance	Akkermansia muciniphila strain AMDK-12 strain EB-AMDK-12	fig|239935.257.peg.2202	C1O37_09800		folP	Dihydropteroate synthase (EC 2.5.1.15)	Dihydropteroate synthase (EC 2.5.1.15)	antibiotic target in susceptible species	15673783
	Antibiotic Resistance	Akkermansia muciniphila strain AMDK-12 strain EB-AMDK-12	fig|239935.257.peg.2264	C1O37_10090		gyrA	DNA gyrase subunit A (EC 5.99.1.3)	DNA gyrase subunit A (EC 5.99.1.3)	antibiotic target in susceptible species	9293187
	Antibiotic Resistance	Akkermansia muciniphila strain AMDK-12 strain EB-AMDK-12	fig|239935.257.peg.2265	C1O37_10095		gyrB	DNA gyrase subunit B (EC 5.99.1.3)	DNA gyrase subunit B (EC 5.99.1.3)	antibiotic target in susceptible species	21693461;22279180;9293187
	Antibiotic Resistance	Akkermansia muciniphila strain AMDK-12 strain EB-AMDK-12	fig|239935.257.peg.2593	C1O37_11515		rpoB	DNA-directed RNA polymerase beta subunit (EC 2.7.7.6)	DNA-directed RNA polymerase beta subunit (EC 2.7.7.6)	antibiotic target in susceptible species	3050121;15047531;16723576
	Antibiotic Resistance	Akkermansia muciniphila strain AMDK-12 strain EB-AMDK-12	fig|239935.257.peg.2594	C1O37_11520		rpoC	DNA-directed RNA polymerase beta' subunit (EC 2.7.7.6)	DNA-directed RNA polymerase beta' subunit (EC 2.7.7.6)	antibiotic target in susceptible species	16723576
	Antibiotic Resistance	Akkermansia muciniphila strain AMDK-12 strain EB-AMDK-12	fig|239935.257.peg.1902	C1O37_08455		inhA, fabI	Enoyl-[acyl-carrier-protein] reductase [NADH] (EC 1.3.1.9)	Enoyl-[acyl-carrier-protein] reductase [NADH] (EC 1.3.1.9)	antibiotic target in susceptible species	18193820;10869170;8284673
	Antibiotic Resistance	Akkermansia muciniphila strain AMDK-12 strain EB-AMDK-12	fig|239935.257.peg.292	C1O37_01315		Iso-tRNA	Isoleucyl-tRNA synthetase (EC 6.1.1.5)	Isoleucyl-tRNA synthetase (EC 6.1.1.5)	antibiotic target in susceptible species	7929087
	Antibiotic Resistance	Akkermansia muciniphila strain AMDK-12 strain EB-AMDK-12	fig|239935.257.peg.167	C1O37_00740		MacA	Macrolide-specific efflux protein MacA	Macrolide-specific efflux protein MacA	efflux pump conferring antibiotic resistance	11544226
	Antibiotic Resistance	Akkermansia muciniphila strain AMDK-12 strain EB-AMDK-12	fig|239935.257.peg.1172	C1O37_05270		MexXY-OMP	Multidrug efflux system, inner membrane proton/drug antiporter (RND type) => MexY of MexXY/AxyXY	Multidrug efflux system, inner membrane proton/drug antiporter (RND type) => MexY of MexXY/AxyXY	efflux pump conferring antibiotic resistance	9925549
	Antibiotic Resistance	Akkermansia muciniphila strain AMDK-12 strain EB-AMDK-12	fig|239935.257.peg.1171	C1O37_05265		MexXY-OMP	Multidrug efflux system, membrane fusion component => MexX of of MexXY/AxyXY	Multidrug efflux system, membrane fusion component => MexX of of MexXY/AxyXY	efflux pump conferring antibiotic resistance	9925549
	Antibiotic Resistance	Akkermansia muciniphila strain AMDK-12 strain EB-AMDK-12	fig|239935.257.peg.475	C1O37_02210		S10p	SSU ribosomal protein S10p (S20e)	SSU ribosomal protein S10p (S20e)	antibiotic target in susceptible species	26124155
	Antibiotic Resistance	Akkermansia muciniphila strain AMDK-12 strain EB-AMDK-12	fig|239935.257.peg.478	C1O37_02225		S12p	SSU ribosomal protein S12p (S23e)	SSU ribosomal protein S12p (S23e)	antibiotic target in susceptible species	7934937
	Antibiotic Resistance	Akkermansia muciniphila strain AMDK-12 strain EB-AMDK-12	fig|239935.257.peg.2528	C1O37_11215		rho	Transcription termination factor Rho	Transcription termination factor Rho	antibiotic target in susceptible species	8466900
	Antibiotic Resistance	Akkermansia muciniphila strain AMDK-12 strain EB-AMDK-12	fig|239935.257.peg.931	C1O37_04250		rho	Transcription termination factor Rho	Transcription termination factor Rho	antibiotic target in susceptible species	8466900
	Antibiotic Resistance	Akkermansia muciniphila strain AMDK-12 strain EB-AMDK-12	fig|239935.257.peg.476	C1O37_02215		EF-G	Translation elongation factor G	Translation elongation factor G	antibiotic target in susceptible species	17980694
	Antibiotic Resistance	Akkermansia muciniphila strain AMDK-12 strain EB-AMDK-12	fig|239935.257.peg.2585	C1O37_11475		EF-Tu	Translation elongation factor Tu	Translation elongation factor Tu	antibiotic target in susceptible species	364475;9678602
	Antibiotic Resistance	Akkermansia muciniphila strain AMDK-12 strain EB-AMDK-12	fig|239935.257.peg.1598	C1O37_07115		MurA	UDP-N-acetylglucosamine 1-carboxyvinyltransferase (EC 2.5.1.7)	UDP-N-acetylglucosamine 1-carboxyvinyltransferase (EC 2.5.1.7)	antibiotic target in susceptible species	8994972
	Antibiotic Resistance	Akkermansia muciniphila strain AMDK-13 strain EB-AMDK-13	fig|239935.266.peg.2302	C1O40_10045		dxr	1-deoxy-D-xylulose 5-phosphate reductoisomerase (EC 1.1.1.267)	1-deoxy-D-xylulose 5-phosphate reductoisomerase (EC 1.1.1.267)	antibiotic target in susceptible species	16321944
	Antibiotic Resistance	Akkermansia muciniphila strain AMDK-13 strain EB-AMDK-13	fig|239935.266.peg.1836	C1O40_08020		kasA	3-oxoacyl-[acyl-carrier-protein] synthase, KASII (EC 2.3.1.179)	3-oxoacyl-[acyl-carrier-protein] synthase, KASII (EC 2.3.1.179)	antibiotic target in susceptible species	10428945
	Antibiotic Resistance	Akkermansia muciniphila strain AMDK-13 strain EB-AMDK-13	fig|239935.266.peg.1861	C1O40_08120		kasA	3-oxoacyl-[acyl-carrier-protein] synthase, KASII (EC 2.3.1.179)	3-oxoacyl-[acyl-carrier-protein] synthase, KASII (EC 2.3.1.179)	antibiotic target in susceptible species	10428945
	Antibiotic Resistance	Akkermansia muciniphila strain AMDK-13 strain EB-AMDK-13	fig|239935.266.peg.2445	C1O40_10645		Alr	Alanine racemase (EC 5.1.1.1)	Alanine racemase (EC 5.1.1.1)	antibiotic target in susceptible species	19748470;24303782
	Antibiotic Resistance	Akkermansia muciniphila strain AMDK-13 strain EB-AMDK-13	fig|239935.266.peg.2648			Alr	Alanine racemase (EC 5.1.1.1)	Alanine racemase (EC 5.1.1.1)	antibiotic target in susceptible species	19748470;24303782
	Antibiotic Resistance	Akkermansia muciniphila strain AMDK-13 strain EB-AMDK-13	fig|239935.266.peg.2649	C1O40_11480		Alr	Alanine racemase (EC 5.1.1.1)	Alanine racemase (EC 5.1.1.1)	antibiotic target in susceptible species	19748470;24303782
	Antibiotic Resistance	Akkermansia muciniphila strain AMDK-13 strain EB-AMDK-13	fig|239935.266.peg.12	C1O40_00055		PgsA	CDP-diacylglycerol--glycerol-3-phosphate 3-phosphatidyltransferase (EC 2.7.8.5)	CDP-diacylglycerol--glycerol-3-phosphate 3-phosphatidyltransferase (EC 2.7.8.5)	protein altering cell wall charge conferring antibiotic resistance	22238576
	Antibiotic Resistance	Akkermansia muciniphila strain AMDK-13 strain EB-AMDK-13	fig|239935.266.peg.301	C1O40_01315			Class A beta-lactamase (EC 3.5.2.6)	Class A beta-lactamase (EC 3.5.2.6)	antibiotic inactivation enzyme
	Antibiotic Resistance	Akkermansia muciniphila strain AMDK-13 strain EB-AMDK-13	fig|239935.266.peg.929	C1O40_04150		Ddl	D-alanine--D-alanine ligase (EC 6.3.2.4)	D-alanine--D-alanine ligase (EC 6.3.2.4)	antibiotic target in susceptible species	24303782;24033232
	Antibiotic Resistance	Akkermansia muciniphila strain AMDK-13 strain EB-AMDK-13	fig|239935.266.peg.2672	C1O40_11590		folA, Dfr	Dihydrofolate reductase (EC 1.5.1.3)	Dihydrofolate reductase (EC 1.5.1.3)	antibiotic target in susceptible species	20169085;25288078
	Antibiotic Resistance	Akkermansia muciniphila strain AMDK-13 strain EB-AMDK-13	fig|239935.266.peg.1853	C1O40_08085		folP	Dihydropteroate synthase (EC 2.5.1.15)	Dihydropteroate synthase (EC 2.5.1.15)	antibiotic target in susceptible species	15673783
	Antibiotic Resistance	Akkermansia muciniphila strain AMDK-13 strain EB-AMDK-13	fig|239935.266.peg.1852			folP	Dihydropteroate synthase (EC 2.5.1.15)	Dihydropteroate synthase (EC 2.5.1.15)	antibiotic target in susceptible species	15673783
	Antibiotic Resistance	Akkermansia muciniphila strain AMDK-13 strain EB-AMDK-13	fig|239935.266.peg.1783	C1O40_07780		gyrA	DNA gyrase subunit A (EC 5.99.1.3)	DNA gyrase subunit A (EC 5.99.1.3)	antibiotic target in susceptible species	9293187
	Antibiotic Resistance	Akkermansia muciniphila strain AMDK-13 strain EB-AMDK-13	fig|239935.266.peg.1782			gyrA	DNA gyrase subunit A (EC 5.99.1.3)	DNA gyrase subunit A (EC 5.99.1.3)	antibiotic target in susceptible species	9293187
	Antibiotic Resistance	Akkermansia muciniphila strain AMDK-13 strain EB-AMDK-13	fig|239935.266.peg.1781	C1O40_07775		gyrB	DNA gyrase subunit B (EC 5.99.1.3)	DNA gyrase subunit B (EC 5.99.1.3)	antibiotic target in susceptible species	21693461;22279180;9293187
	Antibiotic Resistance	Akkermansia muciniphila strain AMDK-13 strain EB-AMDK-13	fig|239935.266.peg.1780			gyrB	DNA gyrase subunit B (EC 5.99.1.3)	DNA gyrase subunit B (EC 5.99.1.3)	antibiotic target in susceptible species	21693461;22279180;9293187
	Antibiotic Resistance	Akkermansia muciniphila strain AMDK-13 strain EB-AMDK-13	fig|239935.266.peg.1428	C1O40_06295		rpoB	DNA-directed RNA polymerase beta subunit (EC 2.7.7.6)	DNA-directed RNA polymerase beta subunit (EC 2.7.7.6)	antibiotic target in susceptible species	3050121;15047531;16723576
	Antibiotic Resistance	Akkermansia muciniphila strain AMDK-13 strain EB-AMDK-13	fig|239935.266.peg.1427	C1O40_06290		rpoC	DNA-directed RNA polymerase beta' subunit (EC 2.7.7.6)	DNA-directed RNA polymerase beta' subunit (EC 2.7.7.6)	antibiotic target in susceptible species	16723576
	Antibiotic Resistance	Akkermansia muciniphila strain AMDK-13 strain EB-AMDK-13	fig|239935.266.peg.2173	C1O40_09525		inhA, fabI	Enoyl-[acyl-carrier-protein] reductase [NADH] (EC 1.3.1.9)	Enoyl-[acyl-carrier-protein] reductase [NADH] (EC 1.3.1.9)	antibiotic target in susceptible species	18193820;10869170;8284673
	Antibiotic Resistance	Akkermansia muciniphila strain AMDK-13 strain EB-AMDK-13	fig|239935.266.peg.309	C1O40_01345		Iso-tRNA	Isoleucyl-tRNA synthetase (EC 6.1.1.5)	Isoleucyl-tRNA synthetase (EC 6.1.1.5)	antibiotic target in susceptible species	7929087
	Antibiotic Resistance	Akkermansia muciniphila strain AMDK-13 strain EB-AMDK-13	fig|239935.266.peg.308			Iso-tRNA	Isoleucyl-tRNA synthetase (EC 6.1.1.5)	Isoleucyl-tRNA synthetase (EC 6.1.1.5)	antibiotic target in susceptible species	7929087
	Antibiotic Resistance	Akkermansia muciniphila strain AMDK-13 strain EB-AMDK-13	fig|239935.266.peg.177	C1O40_00760		MacA	Macrolide-specific efflux protein MacA	Macrolide-specific efflux protein MacA	efflux pump conferring antibiotic resistance	11544226
	Antibiotic Resistance	Akkermansia muciniphila strain AMDK-13 strain EB-AMDK-13	fig|239935.266.peg.1230	C1O40_05440		MexXY-OMP	Multidrug efflux system, inner membrane proton/drug antiporter (RND type) => MexY of MexXY/AxyXY	Multidrug efflux system, inner membrane proton/drug antiporter (RND type) => MexY of MexXY/AxyXY	efflux pump conferring antibiotic resistance	9925549
	Antibiotic Resistance	Akkermansia muciniphila strain AMDK-13 strain EB-AMDK-13	fig|239935.266.peg.1229	C1O40_05435		MexXY-OMP	Multidrug efflux system, membrane fusion component => MexX of of MexXY/AxyXY	Multidrug efflux system, membrane fusion component => MexX of of MexXY/AxyXY	efflux pump conferring antibiotic resistance	9925549
	Antibiotic Resistance	Akkermansia muciniphila strain AMDK-13 strain EB-AMDK-13	fig|239935.266.peg.498	C1O40_02255		S10p	SSU ribosomal protein S10p (S20e)	SSU ribosomal protein S10p (S20e)	antibiotic target in susceptible species	26124155
	Antibiotic Resistance	Akkermansia muciniphila strain AMDK-13 strain EB-AMDK-13	fig|239935.266.peg.501	C1O40_02270		S12p	SSU ribosomal protein S12p (S23e)	SSU ribosomal protein S12p (S23e)	antibiotic target in susceptible species	7934937
	Antibiotic Resistance	Akkermansia muciniphila strain AMDK-13 strain EB-AMDK-13	fig|239935.266.peg.981	C1O40_04385		rho	Transcription termination factor Rho	Transcription termination factor Rho	antibiotic target in susceptible species	8466900
	Antibiotic Resistance	Akkermansia muciniphila strain AMDK-13 strain EB-AMDK-13	fig|239935.266.peg.1497	C1O40_06605		rho	Transcription termination factor Rho	Transcription termination factor Rho	antibiotic target in susceptible species	8466900
	Antibiotic Resistance	Akkermansia muciniphila strain AMDK-13 strain EB-AMDK-13	fig|239935.266.peg.1498			rho	Transcription termination factor Rho	Transcription termination factor Rho	antibiotic target in susceptible species	8466900
	Antibiotic Resistance	Akkermansia muciniphila strain AMDK-13 strain EB-AMDK-13	fig|239935.266.peg.499	C1O40_02260		EF-G	Translation elongation factor G	Translation elongation factor G	antibiotic target in susceptible species	17980694
	Antibiotic Resistance	Akkermansia muciniphila strain AMDK-13 strain EB-AMDK-13	fig|239935.266.peg.1435	C1O40_06335		EF-Tu	Translation elongation factor Tu	Translation elongation factor Tu	antibiotic target in susceptible species	364475;9678602
	Antibiotic Resistance	Akkermansia muciniphila strain AMDK-13 strain EB-AMDK-13	fig|239935.266.peg.2501	C1O40_10885		MurA	UDP-N-acetylglucosamine 1-carboxyvinyltransferase (EC 2.5.1.7)	UDP-N-acetylglucosamine 1-carboxyvinyltransferase (EC 2.5.1.7)	antibiotic target in susceptible species	8994972
	Antibiotic Resistance	Akkermansia muciniphila strain AMDK-13 strain EB-AMDK-13	fig|239935.266.peg.2500			MurA	UDP-N-acetylglucosamine 1-carboxyvinyltransferase (EC 2.5.1.7)	UDP-N-acetylglucosamine 1-carboxyvinyltransferase (EC 2.5.1.7)	antibiotic target in susceptible species	8994972
	Antibiotic Resistance	Akkermansia muciniphila strain AMDK-14 strain EB-AMDK-14	fig|239935.258.peg.2219	C1O47_09795		dxr	1-deoxy-D-xylulose 5-phosphate reductoisomerase (EC 1.1.1.267)	1-deoxy-D-xylulose 5-phosphate reductoisomerase (EC 1.1.1.267)	antibiotic target in susceptible species	16321944
	Antibiotic Resistance	Akkermansia muciniphila strain AMDK-14 strain EB-AMDK-14	fig|239935.258.peg.1795	C1O47_07945		kasA	3-oxoacyl-[acyl-carrier-protein] synthase, KASII (EC 2.3.1.179)	3-oxoacyl-[acyl-carrier-protein] synthase, KASII (EC 2.3.1.179)	antibiotic target in susceptible species	10428945
	Antibiotic Resistance	Akkermansia muciniphila strain AMDK-14 strain EB-AMDK-14	fig|239935.258.peg.1773	C1O47_07845		kasA	3-oxoacyl-[acyl-carrier-protein] synthase, KASII (EC 2.3.1.179)	3-oxoacyl-[acyl-carrier-protein] synthase, KASII (EC 2.3.1.179)	antibiotic target in susceptible species	10428945
	Antibiotic Resistance	Akkermansia muciniphila strain AMDK-14 strain EB-AMDK-14	fig|239935.258.peg.2533	C1O47_11160		Alr	Alanine racemase (EC 5.1.1.1)	Alanine racemase (EC 5.1.1.1)	antibiotic target in susceptible species	19748470;24303782
	Antibiotic Resistance	Akkermansia muciniphila strain AMDK-14 strain EB-AMDK-14	fig|239935.258.peg.2353	C1O47_10390		Alr	Alanine racemase (EC 5.1.1.1)	Alanine racemase (EC 5.1.1.1)	antibiotic target in susceptible species	19748470;24303782
	Antibiotic Resistance	Akkermansia muciniphila strain AMDK-14 strain EB-AMDK-14	fig|239935.258.peg.13	C1O47_00055		PgsA	CDP-diacylglycerol--glycerol-3-phosphate 3-phosphatidyltransferase (EC 2.7.8.5)	CDP-diacylglycerol--glycerol-3-phosphate 3-phosphatidyltransferase (EC 2.7.8.5)	protein altering cell wall charge conferring antibiotic resistance	22238576
	Antibiotic Resistance	Akkermansia muciniphila strain AMDK-14 strain EB-AMDK-14	fig|239935.258.peg.291	C1O47_01300			Class A beta-lactamase (EC 3.5.2.6)	Class A beta-lactamase (EC 3.5.2.6)	antibiotic inactivation enzyme
	Antibiotic Resistance	Akkermansia muciniphila strain AMDK-14 strain EB-AMDK-14	fig|239935.258.peg.897	C1O47_04070		Ddl	D-alanine--D-alanine ligase (EC 6.3.2.4)	D-alanine--D-alanine ligase (EC 6.3.2.4)	antibiotic target in susceptible species	24303782;24033232
	Antibiotic Resistance	Akkermansia muciniphila strain AMDK-14 strain EB-AMDK-14	fig|239935.258.peg.2556	C1O47_11270		folA, Dfr	Dihydrofolate reductase (EC 1.5.1.3)	Dihydrofolate reductase (EC 1.5.1.3)	antibiotic target in susceptible species	20169085;25288078
	Antibiotic Resistance	Akkermansia muciniphila strain AMDK-14 strain EB-AMDK-14	fig|239935.258.peg.1788	C1O47_07915		folP	Dihydropteroate synthase (EC 2.5.1.15)	Dihydropteroate synthase (EC 2.5.1.15)	antibiotic target in susceptible species	15673783
	Antibiotic Resistance	Akkermansia muciniphila strain AMDK-14 strain EB-AMDK-14	fig|239935.258.peg.1727	C1O47_07620		gyrA	DNA gyrase subunit A (EC 5.99.1.3)	DNA gyrase subunit A (EC 5.99.1.3)	antibiotic target in susceptible species	9293187
	Antibiotic Resistance	Akkermansia muciniphila strain AMDK-14 strain EB-AMDK-14	fig|239935.258.peg.1726	C1O47_07615		gyrB	DNA gyrase subunit B (EC 5.99.1.3)	DNA gyrase subunit B (EC 5.99.1.3)	antibiotic target in susceptible species	21693461;22279180;9293187
	Antibiotic Resistance	Akkermansia muciniphila strain AMDK-14 strain EB-AMDK-14	fig|239935.258.peg.1394	C1O47_06185		rpoB	DNA-directed RNA polymerase beta subunit (EC 2.7.7.6)	DNA-directed RNA polymerase beta subunit (EC 2.7.7.6)	antibiotic target in susceptible species	3050121;15047531;16723576
	Antibiotic Resistance	Akkermansia muciniphila strain AMDK-14 strain EB-AMDK-14	fig|239935.258.peg.1393	C1O47_06180		rpoC	DNA-directed RNA polymerase beta' subunit (EC 2.7.7.6)	DNA-directed RNA polymerase beta' subunit (EC 2.7.7.6)	antibiotic target in susceptible species	16723576
	Antibiotic Resistance	Akkermansia muciniphila strain AMDK-14 strain EB-AMDK-14	fig|239935.258.peg.2096	C1O47_09270		inhA, fabI	Enoyl-[acyl-carrier-protein] reductase [NADH] (EC 1.3.1.9)	Enoyl-[acyl-carrier-protein] reductase [NADH] (EC 1.3.1.9)	antibiotic target in susceptible species	18193820;10869170;8284673
	Antibiotic Resistance	Akkermansia muciniphila strain AMDK-14 strain EB-AMDK-14	fig|239935.258.peg.298	C1O47_01330		Iso-tRNA	Isoleucyl-tRNA synthetase (EC 6.1.1.5)	Isoleucyl-tRNA synthetase (EC 6.1.1.5)	antibiotic target in susceptible species	7929087
	Antibiotic Resistance	Akkermansia muciniphila strain AMDK-14 strain EB-AMDK-14	fig|239935.258.peg.170	C1O47_00750		MacA	Macrolide-specific efflux protein MacA	Macrolide-specific efflux protein MacA	efflux pump conferring antibiotic resistance	11544226
	Antibiotic Resistance	Akkermansia muciniphila strain AMDK-14 strain EB-AMDK-14	fig|239935.258.peg.1195	C1O47_05330		MexXY-OMP	Multidrug efflux system, inner membrane proton/drug antiporter (RND type) => MexY of MexXY/AxyXY	Multidrug efflux system, inner membrane proton/drug antiporter (RND type) => MexY of MexXY/AxyXY	efflux pump conferring antibiotic resistance	9925549
	Antibiotic Resistance	Akkermansia muciniphila strain AMDK-14 strain EB-AMDK-14	fig|239935.258.peg.1194	C1O47_05325		MexXY-OMP	Multidrug efflux system, membrane fusion component => MexX of of MexXY/AxyXY	Multidrug efflux system, membrane fusion component => MexX of of MexXY/AxyXY	efflux pump conferring antibiotic resistance	9925549
	Antibiotic Resistance	Akkermansia muciniphila strain AMDK-14 strain EB-AMDK-14	fig|239935.258.peg.486	C1O47_02230		S10p	SSU ribosomal protein S10p (S20e)	SSU ribosomal protein S10p (S20e)	antibiotic target in susceptible species	26124155
	Antibiotic Resistance	Akkermansia muciniphila strain AMDK-14 strain EB-AMDK-14	fig|239935.258.peg.489	C1O47_02245		S12p	SSU ribosomal protein S12p (S23e)	SSU ribosomal protein S12p (S23e)	antibiotic target in susceptible species	7934937
	Antibiotic Resistance	Akkermansia muciniphila strain AMDK-14 strain EB-AMDK-14	fig|239935.258.peg.949	C1O47_04305		rho	Transcription termination factor Rho	Transcription termination factor Rho	antibiotic target in susceptible species	8466900
	Antibiotic Resistance	Akkermansia muciniphila strain AMDK-14 strain EB-AMDK-14	fig|239935.258.peg.1460	C1O47_06490		rho	Transcription termination factor Rho	Transcription termination factor Rho	antibiotic target in susceptible species	8466900
	Antibiotic Resistance	Akkermansia muciniphila strain AMDK-14 strain EB-AMDK-14	fig|239935.258.peg.487	C1O47_02235		EF-G	Translation elongation factor G	Translation elongation factor G	antibiotic target in susceptible species	17980694
	Antibiotic Resistance	Akkermansia muciniphila strain AMDK-14 strain EB-AMDK-14	fig|239935.258.peg.1401	C1O47_06225		EF-Tu	Translation elongation factor Tu	Translation elongation factor Tu	antibiotic target in susceptible species	364475;9678602
	Antibiotic Resistance	Akkermansia muciniphila strain AMDK-14 strain EB-AMDK-14	fig|239935.258.peg.2406	C1O47_10620		MurA	UDP-N-acetylglucosamine 1-carboxyvinyltransferase (EC 2.5.1.7)	UDP-N-acetylglucosamine 1-carboxyvinyltransferase (EC 2.5.1.7)	antibiotic target in susceptible species	8994972
	Antibiotic Resistance	Akkermansia muciniphila strain AMDK-15 strain EB-AMDK-15	fig|239935.267.peg.2225	C1O50_09770		dxr	1-deoxy-D-xylulose 5-phosphate reductoisomerase (EC 1.1.1.267)	1-deoxy-D-xylulose 5-phosphate reductoisomerase (EC 1.1.1.267)	antibiotic target in susceptible species	16321944
	Antibiotic Resistance	Akkermansia muciniphila strain AMDK-15 strain EB-AMDK-15	fig|239935.267.peg.1065	C1O50_04695		Erm(B)	23S rRNA (adenine(2058)-N(6))-dimethyltransferase (EC 2.1.1.184) => Erm(B)	23S rRNA (adenine(2058)-N(6))-dimethyltransferase (EC 2.1.1.184) => Erm(B)	antibiotic target modifying enzyme	11959553
	Antibiotic Resistance	Akkermansia muciniphila strain AMDK-15 strain EB-AMDK-15	fig|239935.267.peg.394	C1O50_01815		kasA	3-oxoacyl-[acyl-carrier-protein] synthase, KASII (EC 2.3.1.179)	3-oxoacyl-[acyl-carrier-protein] synthase, KASII (EC 2.3.1.179)	antibiotic target in susceptible species	10428945
	Antibiotic Resistance	Akkermansia muciniphila strain AMDK-15 strain EB-AMDK-15	fig|239935.267.peg.1806	C1O50_07935		kasA	3-oxoacyl-[acyl-carrier-protein] synthase, KASII (EC 2.3.1.179)	3-oxoacyl-[acyl-carrier-protein] synthase, KASII (EC 2.3.1.179)	antibiotic target in susceptible species	10428945
	Antibiotic Resistance	Akkermansia muciniphila strain AMDK-15 strain EB-AMDK-15	fig|239935.267.peg.2555	C1O50_11185		Alr	Alanine racemase (EC 5.1.1.1)	Alanine racemase (EC 5.1.1.1)	antibiotic target in susceptible species	19748470;24303782
	Antibiotic Resistance	Akkermansia muciniphila strain AMDK-15 strain EB-AMDK-15	fig|239935.267.peg.2359	C1O50_10355		Alr	Alanine racemase (EC 5.1.1.1)	Alanine racemase (EC 5.1.1.1)	antibiotic target in susceptible species	19748470;24303782
	Antibiotic Resistance	Akkermansia muciniphila strain AMDK-15 strain EB-AMDK-15	fig|239935.267.peg.14	C1O50_00060		PgsA	CDP-diacylglycerol--glycerol-3-phosphate 3-phosphatidyltransferase (EC 2.7.8.5)	CDP-diacylglycerol--glycerol-3-phosphate 3-phosphatidyltransferase (EC 2.7.8.5)	protein altering cell wall charge conferring antibiotic resistance	22238576
	Antibiotic Resistance	Akkermansia muciniphila strain AMDK-15 strain EB-AMDK-15	fig|239935.267.peg.273	C1O50_01220			Class A beta-lactamase (EC 3.5.2.6)	Class A beta-lactamase (EC 3.5.2.6)	antibiotic inactivation enzyme
	Antibiotic Resistance	Akkermansia muciniphila strain AMDK-15 strain EB-AMDK-15	fig|239935.267.peg.859	C1O50_03825		Ddl	D-alanine--D-alanine ligase (EC 6.3.2.4)	D-alanine--D-alanine ligase (EC 6.3.2.4)	antibiotic target in susceptible species	24303782;24033232
	Antibiotic Resistance	Akkermansia muciniphila strain AMDK-15 strain EB-AMDK-15	fig|239935.267.peg.858			Ddl	D-alanine--D-alanine ligase (EC 6.3.2.4)	D-alanine--D-alanine ligase (EC 6.3.2.4)	antibiotic target in susceptible species	24303782;24033232
	Antibiotic Resistance	Akkermansia muciniphila strain AMDK-15 strain EB-AMDK-15	fig|239935.267.peg.2577	C1O50_11300		folA, Dfr	Dihydrofolate reductase (EC 1.5.1.3)	Dihydrofolate reductase (EC 1.5.1.3)	antibiotic target in susceptible species	20169085;25288078
	Antibiotic Resistance	Akkermansia muciniphila strain AMDK-15 strain EB-AMDK-15	fig|239935.267.peg.1797	C1O50_07900		folP	Dihydropteroate synthase (EC 2.5.1.15)	Dihydropteroate synthase (EC 2.5.1.15)	antibiotic target in susceptible species	15673783
	Antibiotic Resistance	Akkermansia muciniphila strain AMDK-15 strain EB-AMDK-15	fig|239935.267.peg.441	C1O50_02035		gyrA	DNA gyrase subunit A (EC 5.99.1.3)	DNA gyrase subunit A (EC 5.99.1.3)	antibiotic target in susceptible species	9293187
	Antibiotic Resistance	Akkermansia muciniphila strain AMDK-15 strain EB-AMDK-15	fig|239935.267.peg.442	C1O50_02040		gyrB	DNA gyrase subunit B (EC 5.99.1.3)	DNA gyrase subunit B (EC 5.99.1.3)	antibiotic target in susceptible species	21693461;22279180;9293187
	Antibiotic Resistance	Akkermansia muciniphila strain AMDK-15 strain EB-AMDK-15	fig|239935.267.peg.779	C1O50_03480		rpoB	DNA-directed RNA polymerase beta subunit (EC 2.7.7.6)	DNA-directed RNA polymerase beta subunit (EC 2.7.7.6)	antibiotic target in susceptible species	3050121;15047531;16723576
	Antibiotic Resistance	Akkermansia muciniphila strain AMDK-15 strain EB-AMDK-15	fig|239935.267.peg.780	C1O50_03485		rpoC	DNA-directed RNA polymerase beta' subunit (EC 2.7.7.6)	DNA-directed RNA polymerase beta' subunit (EC 2.7.7.6)	antibiotic target in susceptible species	16723576
	Antibiotic Resistance	Akkermansia muciniphila strain AMDK-15 strain EB-AMDK-15	fig|239935.267.peg.2114	C1O50_09290		inhA, fabI	Enoyl-[acyl-carrier-protein] reductase [NADH] (EC 1.3.1.9)	Enoyl-[acyl-carrier-protein] reductase [NADH] (EC 1.3.1.9)	antibiotic target in susceptible species	18193820;10869170;8284673
	Antibiotic Resistance	Akkermansia muciniphila strain AMDK-15 strain EB-AMDK-15	fig|239935.267.peg.280	C1O50_01250		Iso-tRNA	Isoleucyl-tRNA synthetase (EC 6.1.1.5)	Isoleucyl-tRNA synthetase (EC 6.1.1.5)	antibiotic target in susceptible species	7929087
	Antibiotic Resistance	Akkermansia muciniphila strain AMDK-15 strain EB-AMDK-15	fig|239935.267.peg.172	C1O50_00745		MacA	Macrolide-specific efflux protein MacA	Macrolide-specific efflux protein MacA	efflux pump conferring antibiotic resistance	11544226
	Antibiotic Resistance	Akkermansia muciniphila strain AMDK-15 strain EB-AMDK-15	fig|239935.267.peg.1179	C1O50_05215		MexXY-OMP	Multidrug efflux system, inner membrane proton/drug antiporter (RND type) => MexY of MexXY/AxyXY	Multidrug efflux system, inner membrane proton/drug antiporter (RND type) => MexY of MexXY/AxyXY	efflux pump conferring antibiotic resistance	9925549
	Antibiotic Resistance	Akkermansia muciniphila strain AMDK-15 strain EB-AMDK-15	fig|239935.267.peg.1178	C1O50_05210		MexXY-OMP	Multidrug efflux system, membrane fusion component => MexX of of MexXY/AxyXY	Multidrug efflux system, membrane fusion component => MexX of of MexXY/AxyXY	efflux pump conferring antibiotic resistance	9925549
	Antibiotic Resistance	Akkermansia muciniphila strain AMDK-15 strain EB-AMDK-15	fig|239935.267.peg.1717	C1O50_07535		S10p	SSU ribosomal protein S10p (S20e)	SSU ribosomal protein S10p (S20e)	antibiotic target in susceptible species	26124155
	Antibiotic Resistance	Akkermansia muciniphila strain AMDK-15 strain EB-AMDK-15	fig|239935.267.peg.1714	C1O50_07520		S12p	SSU ribosomal protein S12p (S23e)	SSU ribosomal protein S12p (S23e)	antibiotic target in susceptible species	7934937
	Antibiotic Resistance	Akkermansia muciniphila strain AMDK-15 strain EB-AMDK-15	fig|239935.267.peg.713	C1O50_03170		rho	Transcription termination factor Rho	Transcription termination factor Rho	antibiotic target in susceptible species	8466900
	Antibiotic Resistance	Akkermansia muciniphila strain AMDK-15 strain EB-AMDK-15	fig|239935.267.peg.913	C1O50_04065		rho	Transcription termination factor Rho	Transcription termination factor Rho	antibiotic target in susceptible species	8466900
	Antibiotic Resistance	Akkermansia muciniphila strain AMDK-15 strain EB-AMDK-15	fig|239935.267.peg.1716	C1O50_07530		EF-G	Translation elongation factor G	Translation elongation factor G	antibiotic target in susceptible species	17980694
	Antibiotic Resistance	Akkermansia muciniphila strain AMDK-15 strain EB-AMDK-15	fig|239935.267.peg.772	C1O50_03440		EF-Tu	Translation elongation factor Tu	Translation elongation factor Tu	antibiotic target in susceptible species	364475;9678602
	Antibiotic Resistance	Akkermansia muciniphila strain AMDK-15 strain EB-AMDK-15	fig|239935.267.peg.2411	C1O50_10580		MurA	UDP-N-acetylglucosamine 1-carboxyvinyltransferase (EC 2.5.1.7)	UDP-N-acetylglucosamine 1-carboxyvinyltransferase (EC 2.5.1.7)	antibiotic target in susceptible species	8994972
	Antibiotic Resistance	Akkermansia muciniphila strain AMDK-16 strain EB-AMDK-16	fig|239935.262.peg.2201	C1O51_09750		dxr	1-deoxy-D-xylulose 5-phosphate reductoisomerase (EC 1.1.1.267)	1-deoxy-D-xylulose 5-phosphate reductoisomerase (EC 1.1.1.267)	antibiotic target in susceptible species	16321944
	Antibiotic Resistance	Akkermansia muciniphila strain AMDK-16 strain EB-AMDK-16	fig|239935.262.peg.1059	C1O51_04690		Erm(B)	23S rRNA (adenine(2058)-N(6))-dimethyltransferase (EC 2.1.1.184) => Erm(B)	23S rRNA (adenine(2058)-N(6))-dimethyltransferase (EC 2.1.1.184) => Erm(B)	antibiotic target modifying enzyme	11959553
	Antibiotic Resistance	Akkermansia muciniphila strain AMDK-16 strain EB-AMDK-16	fig|239935.262.peg.1791	C1O51_07920		kasA	3-oxoacyl-[acyl-carrier-protein] synthase, KASII (EC 2.3.1.179)	3-oxoacyl-[acyl-carrier-protein] synthase, KASII (EC 2.3.1.179)	antibiotic target in susceptible species	10428945
	Antibiotic Resistance	Akkermansia muciniphila strain AMDK-16 strain EB-AMDK-16	fig|239935.262.peg.402	C1O51_01835		kasA	3-oxoacyl-[acyl-carrier-protein] synthase, KASII (EC 2.3.1.179)	3-oxoacyl-[acyl-carrier-protein] synthase, KASII (EC 2.3.1.179)	antibiotic target in susceptible species	10428945
	Antibiotic Resistance	Akkermansia muciniphila strain AMDK-16 strain EB-AMDK-16	fig|239935.262.peg.2527	C1O51_11160		Alr	Alanine racemase (EC 5.1.1.1)	Alanine racemase (EC 5.1.1.1)	antibiotic target in susceptible species	19748470;24303782
	Antibiotic Resistance	Akkermansia muciniphila strain AMDK-16 strain EB-AMDK-16	fig|239935.262.peg.2339	C1O51_10335		Alr	Alanine racemase (EC 5.1.1.1)	Alanine racemase (EC 5.1.1.1)	antibiotic target in susceptible species	19748470;24303782
	Antibiotic Resistance	Akkermansia muciniphila strain AMDK-16 strain EB-AMDK-16	fig|239935.262.peg.14	C1O51_00055		PgsA	CDP-diacylglycerol--glycerol-3-phosphate 3-phosphatidyltransferase (EC 2.7.8.5)	CDP-diacylglycerol--glycerol-3-phosphate 3-phosphatidyltransferase (EC 2.7.8.5)	protein altering cell wall charge conferring antibiotic resistance	22238576
	Antibiotic Resistance	Akkermansia muciniphila strain AMDK-16 strain EB-AMDK-16	fig|239935.262.peg.273	C1O51_01220			Class A beta-lactamase (EC 3.5.2.6)	Class A beta-lactamase (EC 3.5.2.6)	antibiotic inactivation enzyme
	Antibiotic Resistance	Akkermansia muciniphila strain AMDK-16 strain EB-AMDK-16	fig|239935.262.peg.860	C1O51_03835		Ddl	D-alanine--D-alanine ligase (EC 6.3.2.4)	D-alanine--D-alanine ligase (EC 6.3.2.4)	antibiotic target in susceptible species	24303782;24033232
	Antibiotic Resistance	Akkermansia muciniphila strain AMDK-16 strain EB-AMDK-16	fig|239935.262.peg.2550	C1O51_11275		folA, Dfr	Dihydrofolate reductase (EC 1.5.1.3)	Dihydrofolate reductase (EC 1.5.1.3)	antibiotic target in susceptible species	20169085;25288078
	Antibiotic Resistance	Akkermansia muciniphila strain AMDK-16 strain EB-AMDK-16	fig|239935.262.peg.1782	C1O51_07885		folP	Dihydropteroate synthase (EC 2.5.1.15)	Dihydropteroate synthase (EC 2.5.1.15)	antibiotic target in susceptible species	15673783
	Antibiotic Resistance	Akkermansia muciniphila strain AMDK-16 strain EB-AMDK-16	fig|239935.262.peg.449	C1O51_02055		gyrA	DNA gyrase subunit A (EC 5.99.1.3)	DNA gyrase subunit A (EC 5.99.1.3)	antibiotic target in susceptible species	9293187
	Antibiotic Resistance	Akkermansia muciniphila strain AMDK-16 strain EB-AMDK-16	fig|239935.262.peg.450	C1O51_02060		gyrB	DNA gyrase subunit B (EC 5.99.1.3)	DNA gyrase subunit B (EC 5.99.1.3)	antibiotic target in susceptible species	21693461;22279180;9293187
	Antibiotic Resistance	Akkermansia muciniphila strain AMDK-16 strain EB-AMDK-16	fig|239935.262.peg.784	C1O51_03495		rpoB	DNA-directed RNA polymerase beta subunit (EC 2.7.7.6)	DNA-directed RNA polymerase beta subunit (EC 2.7.7.6)	antibiotic target in susceptible species	3050121;15047531;16723576
	Antibiotic Resistance	Akkermansia muciniphila strain AMDK-16 strain EB-AMDK-16	fig|239935.262.peg.785	C1O51_03500		rpoC	DNA-directed RNA polymerase beta' subunit (EC 2.7.7.6)	DNA-directed RNA polymerase beta' subunit (EC 2.7.7.6)	antibiotic target in susceptible species	16723576
	Antibiotic Resistance	Akkermansia muciniphila strain AMDK-16 strain EB-AMDK-16	fig|239935.262.peg.2095	C1O51_09280		inhA, fabI	Enoyl-[acyl-carrier-protein] reductase [NADH] (EC 1.3.1.9)	Enoyl-[acyl-carrier-protein] reductase [NADH] (EC 1.3.1.9)	antibiotic target in susceptible species	18193820;10869170;8284673
	Antibiotic Resistance	Akkermansia muciniphila strain AMDK-16 strain EB-AMDK-16	fig|239935.262.peg.280	C1O51_01250		Iso-tRNA	Isoleucyl-tRNA synthetase (EC 6.1.1.5)	Isoleucyl-tRNA synthetase (EC 6.1.1.5)	antibiotic target in susceptible species	7929087
	Antibiotic Resistance	Akkermansia muciniphila strain AMDK-16 strain EB-AMDK-16	fig|239935.262.peg.168	C1O51_00745		MacA	Macrolide-specific efflux protein MacA	Macrolide-specific efflux protein MacA	efflux pump conferring antibiotic resistance	11544226
	Antibiotic Resistance	Akkermansia muciniphila strain AMDK-16 strain EB-AMDK-16	fig|239935.262.peg.1172	C1O51_05210		MexXY-OMP	Multidrug efflux system, inner membrane proton/drug antiporter (RND type) => MexY of MexXY/AxyXY	Multidrug efflux system, inner membrane proton/drug antiporter (RND type) => MexY of MexXY/AxyXY	efflux pump conferring antibiotic resistance	9925549
	Antibiotic Resistance	Akkermansia muciniphila strain AMDK-16 strain EB-AMDK-16	fig|239935.262.peg.1171	C1O51_05205		MexXY-OMP	Multidrug efflux system, membrane fusion component => MexX of of MexXY/AxyXY	Multidrug efflux system, membrane fusion component => MexX of of MexXY/AxyXY	efflux pump conferring antibiotic resistance	9925549
	Antibiotic Resistance	Akkermansia muciniphila strain AMDK-16 strain EB-AMDK-16	fig|239935.262.peg.1703	C1O51_07520		S10p	SSU ribosomal protein S10p (S20e)	SSU ribosomal protein S10p (S20e)	antibiotic target in susceptible species	26124155
	Antibiotic Resistance	Akkermansia muciniphila strain AMDK-16 strain EB-AMDK-16	fig|239935.262.peg.1700	C1O51_07505		S12p	SSU ribosomal protein S12p (S23e)	SSU ribosomal protein S12p (S23e)	antibiotic target in susceptible species	7934937
	Antibiotic Resistance	Akkermansia muciniphila strain AMDK-16 strain EB-AMDK-16	fig|239935.262.peg.720	C1O51_03190		rho	Transcription termination factor Rho	Transcription termination factor Rho	antibiotic target in susceptible species	8466900
	Antibiotic Resistance	Akkermansia muciniphila strain AMDK-16 strain EB-AMDK-16	fig|239935.262.peg.913	C1O51_04070		rho	Transcription termination factor Rho	Transcription termination factor Rho	antibiotic target in susceptible species	8466900
	Antibiotic Resistance	Akkermansia muciniphila strain AMDK-16 strain EB-AMDK-16	fig|239935.262.peg.1702	C1O51_07515		EF-G	Translation elongation factor G	Translation elongation factor G	antibiotic target in susceptible species	17980694
	Antibiotic Resistance	Akkermansia muciniphila strain AMDK-16 strain EB-AMDK-16	fig|239935.262.peg.777	C1O51_03455		EF-Tu	Translation elongation factor Tu	Translation elongation factor Tu	antibiotic target in susceptible species	364475;9678602
	Antibiotic Resistance	Akkermansia muciniphila strain AMDK-16 strain EB-AMDK-16	fig|239935.262.peg.2389	C1O51_10555		MurA	UDP-N-acetylglucosamine 1-carboxyvinyltransferase (EC 2.5.1.7)	UDP-N-acetylglucosamine 1-carboxyvinyltransferase (EC 2.5.1.7)	antibiotic target in susceptible species	8994972
	Antibiotic Resistance	Akkermansia muciniphila strain AMDK-17 strain EB-AMDK-17	fig|239935.263.peg.2200	C1O54_09735		dxr	1-deoxy-D-xylulose 5-phosphate reductoisomerase (EC 1.1.1.267)	1-deoxy-D-xylulose 5-phosphate reductoisomerase (EC 1.1.1.267)	antibiotic target in susceptible species	16321944
	Antibiotic Resistance	Akkermansia muciniphila strain AMDK-17 strain EB-AMDK-17	fig|239935.263.peg.1049	C1O54_04665		Erm(B)	23S rRNA (adenine(2058)-N(6))-dimethyltransferase (EC 2.1.1.184) => Erm(B)	23S rRNA (adenine(2058)-N(6))-dimethyltransferase (EC 2.1.1.184) => Erm(B)	antibiotic target modifying enzyme	11959553
	Antibiotic Resistance	Akkermansia muciniphila strain AMDK-17 strain EB-AMDK-17	fig|239935.263.peg.388	C1O54_01805		kasA	3-oxoacyl-[acyl-carrier-protein] synthase, KASII (EC 2.3.1.179)	3-oxoacyl-[acyl-carrier-protein] synthase, KASII (EC 2.3.1.179)	antibiotic target in susceptible species	10428945
	Antibiotic Resistance	Akkermansia muciniphila strain AMDK-17 strain EB-AMDK-17	fig|239935.263.peg.1787	C1O54_07905		kasA	3-oxoacyl-[acyl-carrier-protein] synthase, KASII (EC 2.3.1.179)	3-oxoacyl-[acyl-carrier-protein] synthase, KASII (EC 2.3.1.179)	antibiotic target in susceptible species	10428945
	Antibiotic Resistance	Akkermansia muciniphila strain AMDK-17 strain EB-AMDK-17	fig|239935.263.peg.2335	C1O54_10315		Alr	Alanine racemase (EC 5.1.1.1)	Alanine racemase (EC 5.1.1.1)	antibiotic target in susceptible species	19748470;24303782
	Antibiotic Resistance	Akkermansia muciniphila strain AMDK-17 strain EB-AMDK-17	fig|239935.263.peg.2528	C1O54_11155		Alr	Alanine racemase (EC 5.1.1.1)	Alanine racemase (EC 5.1.1.1)	antibiotic target in susceptible species	19748470;24303782
	Antibiotic Resistance	Akkermansia muciniphila strain AMDK-17 strain EB-AMDK-17	fig|239935.263.peg.12	C1O54_00055		PgsA	CDP-diacylglycerol--glycerol-3-phosphate 3-phosphatidyltransferase (EC 2.7.8.5)	CDP-diacylglycerol--glycerol-3-phosphate 3-phosphatidyltransferase (EC 2.7.8.5)	protein altering cell wall charge conferring antibiotic resistance	22238576
	Antibiotic Resistance	Akkermansia muciniphila strain AMDK-17 strain EB-AMDK-17	fig|239935.263.peg.269	C1O54_01220			Class A beta-lactamase (EC 3.5.2.6)	Class A beta-lactamase (EC 3.5.2.6)	antibiotic inactivation enzyme
	Antibiotic Resistance	Akkermansia muciniphila strain AMDK-17 strain EB-AMDK-17	fig|239935.263.peg.846	C1O54_03800		Ddl	D-alanine--D-alanine ligase (EC 6.3.2.4)	D-alanine--D-alanine ligase (EC 6.3.2.4)	antibiotic target in susceptible species	24303782;24033232
	Antibiotic Resistance	Akkermansia muciniphila strain AMDK-17 strain EB-AMDK-17	fig|239935.263.peg.2552	C1O54_11270		folA, Dfr	Dihydrofolate reductase (EC 1.5.1.3)	Dihydrofolate reductase (EC 1.5.1.3)	antibiotic target in susceptible species	20169085;25288078
	Antibiotic Resistance	Akkermansia muciniphila strain AMDK-17 strain EB-AMDK-17	fig|239935.263.peg.1778	C1O54_07870		folP	Dihydropteroate synthase (EC 2.5.1.15)	Dihydropteroate synthase (EC 2.5.1.15)	antibiotic target in susceptible species	15673783
	Antibiotic Resistance	Akkermansia muciniphila strain AMDK-17 strain EB-AMDK-17	fig|239935.263.peg.436	C1O54_02025		gyrA	DNA gyrase subunit A (EC 5.99.1.3)	DNA gyrase subunit A (EC 5.99.1.3)	antibiotic target in susceptible species	9293187
	Antibiotic Resistance	Akkermansia muciniphila strain AMDK-17 strain EB-AMDK-17	fig|239935.263.peg.437	C1O54_02030		gyrB	DNA gyrase subunit B (EC 5.99.1.3)	DNA gyrase subunit B (EC 5.99.1.3)	antibiotic target in susceptible species	21693461;22279180;9293187
	Antibiotic Resistance	Akkermansia muciniphila strain AMDK-17 strain EB-AMDK-17	fig|239935.263.peg.769	C1O54_03470		rpoB	DNA-directed RNA polymerase beta subunit (EC 2.7.7.6)	DNA-directed RNA polymerase beta subunit (EC 2.7.7.6)	antibiotic target in susceptible species	3050121;15047531;16723576
	Antibiotic Resistance	Akkermansia muciniphila strain AMDK-17 strain EB-AMDK-17	fig|239935.263.peg.770	C1O54_03475		rpoC	DNA-directed RNA polymerase beta' subunit (EC 2.7.7.6)	DNA-directed RNA polymerase beta' subunit (EC 2.7.7.6)	antibiotic target in susceptible species	16723576
	Antibiotic Resistance	Akkermansia muciniphila strain AMDK-17 strain EB-AMDK-17	fig|239935.263.peg.2093	C1O54_09260		inhA, fabI	Enoyl-[acyl-carrier-protein] reductase [NADH] (EC 1.3.1.9)	Enoyl-[acyl-carrier-protein] reductase [NADH] (EC 1.3.1.9)	antibiotic target in susceptible species	18193820;10869170;8284673
	Antibiotic Resistance	Akkermansia muciniphila strain AMDK-17 strain EB-AMDK-17	fig|239935.263.peg.277	C1O54_01250		Iso-tRNA	Isoleucyl-tRNA synthetase (EC 6.1.1.5)	Isoleucyl-tRNA synthetase (EC 6.1.1.5)	antibiotic target in susceptible species	7929087
	Antibiotic Resistance	Akkermansia muciniphila strain AMDK-17 strain EB-AMDK-17	fig|239935.263.peg.165	C1O54_00740		MacA	Macrolide-specific efflux protein MacA	Macrolide-specific efflux protein MacA	efflux pump conferring antibiotic resistance	11544226
	Antibiotic Resistance	Akkermansia muciniphila strain AMDK-17 strain EB-AMDK-17	fig|239935.263.peg.1171	C1O54_05215		MexXY-OMP	Multidrug efflux system, inner membrane proton/drug antiporter (RND type) => MexY of MexXY/AxyXY	Multidrug efflux system, inner membrane proton/drug antiporter (RND type) => MexY of MexXY/AxyXY	efflux pump conferring antibiotic resistance	9925549
	Antibiotic Resistance	Akkermansia muciniphila strain AMDK-17 strain EB-AMDK-17	fig|239935.263.peg.1170	C1O54_05210		MexXY-OMP	Multidrug efflux system, membrane fusion component => MexX of of MexXY/AxyXY	Multidrug efflux system, membrane fusion component => MexX of of MexXY/AxyXY	efflux pump conferring antibiotic resistance	9925549
	Antibiotic Resistance	Akkermansia muciniphila strain AMDK-17 strain EB-AMDK-17	fig|239935.263.peg.1704	C1O54_07515		S10p	SSU ribosomal protein S10p (S20e)	SSU ribosomal protein S10p (S20e)	antibiotic target in susceptible species	26124155
	Antibiotic Resistance	Akkermansia muciniphila strain AMDK-17 strain EB-AMDK-17	fig|239935.263.peg.1701	C1O54_07500		S12p	SSU ribosomal protein S12p (S23e)	SSU ribosomal protein S12p (S23e)	antibiotic target in susceptible species	7934937
	Antibiotic Resistance	Akkermansia muciniphila strain AMDK-17 strain EB-AMDK-17	fig|239935.263.peg.900	C1O54_04040		rho	Transcription termination factor Rho	Transcription termination factor Rho	antibiotic target in susceptible species	8466900
	Antibiotic Resistance	Akkermansia muciniphila strain AMDK-17 strain EB-AMDK-17	fig|239935.263.peg.704	C1O54_03165		rho	Transcription termination factor Rho	Transcription termination factor Rho	antibiotic target in susceptible species	8466900
	Antibiotic Resistance	Akkermansia muciniphila strain AMDK-17 strain EB-AMDK-17	fig|239935.263.peg.703			rho	Transcription termination factor Rho	Transcription termination factor Rho	antibiotic target in susceptible species	8466900
	Antibiotic Resistance	Akkermansia muciniphila strain AMDK-17 strain EB-AMDK-17	fig|239935.263.peg.1703	C1O54_07510		EF-G	Translation elongation factor G	Translation elongation factor G	antibiotic target in susceptible species	17980694
	Antibiotic Resistance	Akkermansia muciniphila strain AMDK-17 strain EB-AMDK-17	fig|239935.263.peg.762	C1O54_03430		EF-Tu	Translation elongation factor Tu	Translation elongation factor Tu	antibiotic target in susceptible species	364475;9678602
	Antibiotic Resistance	Akkermansia muciniphila strain AMDK-17 strain EB-AMDK-17	fig|239935.263.peg.2385	C1O54_10540		MurA	UDP-N-acetylglucosamine 1-carboxyvinyltransferase (EC 2.5.1.7)	UDP-N-acetylglucosamine 1-carboxyvinyltransferase (EC 2.5.1.7)	antibiotic target in susceptible species	8994972
	Antibiotic Resistance	Akkermansia muciniphila strain AMDK-18 strain EB-AMDK-18	fig|239935.259.peg.2205	C1O57_09785		dxr	1-deoxy-D-xylulose 5-phosphate reductoisomerase (EC 1.1.1.267)	1-deoxy-D-xylulose 5-phosphate reductoisomerase (EC 1.1.1.267)	antibiotic target in susceptible species	16321944
	Antibiotic Resistance	Akkermansia muciniphila strain AMDK-18 strain EB-AMDK-18	fig|239935.259.peg.1057	C1O57_04665		Erm(B)	23S rRNA (adenine(2058)-N(6))-dimethyltransferase (EC 2.1.1.184) => Erm(B)	23S rRNA (adenine(2058)-N(6))-dimethyltransferase (EC 2.1.1.184) => Erm(B)	antibiotic target modifying enzyme	11959553
	Antibiotic Resistance	Akkermansia muciniphila strain AMDK-18 strain EB-AMDK-18	fig|239935.259.peg.387	C1O57_01795		kasA	3-oxoacyl-[acyl-carrier-protein] synthase, KASII (EC 2.3.1.179)	3-oxoacyl-[acyl-carrier-protein] synthase, KASII (EC 2.3.1.179)	antibiotic target in susceptible species	10428945
	Antibiotic Resistance	Akkermansia muciniphila strain AMDK-18 strain EB-AMDK-18	fig|239935.259.peg.1789	C1O57_07945		kasA	3-oxoacyl-[acyl-carrier-protein] synthase, KASII (EC 2.3.1.179)	3-oxoacyl-[acyl-carrier-protein] synthase, KASII (EC 2.3.1.179)	antibiotic target in susceptible species	10428945
	Antibiotic Resistance	Akkermansia muciniphila strain AMDK-18 strain EB-AMDK-18	fig|239935.259.peg.2544	C1O57_11235		Alr	Alanine racemase (EC 5.1.1.1)	Alanine racemase (EC 5.1.1.1)	antibiotic target in susceptible species	19748470;24303782
	Antibiotic Resistance	Akkermansia muciniphila strain AMDK-18 strain EB-AMDK-18	fig|239935.259.peg.2344	C1O57_10370		Alr	Alanine racemase (EC 5.1.1.1)	Alanine racemase (EC 5.1.1.1)	antibiotic target in susceptible species	19748470;24303782
	Antibiotic Resistance	Akkermansia muciniphila strain AMDK-18 strain EB-AMDK-18	fig|239935.259.peg.12	C1O57_00055		PgsA	CDP-diacylglycerol--glycerol-3-phosphate 3-phosphatidyltransferase (EC 2.7.8.5)	CDP-diacylglycerol--glycerol-3-phosphate 3-phosphatidyltransferase (EC 2.7.8.5)	protein altering cell wall charge conferring antibiotic resistance	22238576
	Antibiotic Resistance	Akkermansia muciniphila strain AMDK-18 strain EB-AMDK-18	fig|239935.259.peg.269	C1O57_01220			Class A beta-lactamase (EC 3.5.2.6)	Class A beta-lactamase (EC 3.5.2.6)	antibiotic inactivation enzyme
	Antibiotic Resistance	Akkermansia muciniphila strain AMDK-18 strain EB-AMDK-18	fig|239935.259.peg.853	C1O57_03815		Ddl	D-alanine--D-alanine ligase (EC 6.3.2.4)	D-alanine--D-alanine ligase (EC 6.3.2.4)	antibiotic target in susceptible species	24303782;24033232
	Antibiotic Resistance	Akkermansia muciniphila strain AMDK-18 strain EB-AMDK-18	fig|239935.259.peg.2567	C1O57_11350		folA, Dfr	Dihydrofolate reductase (EC 1.5.1.3)	Dihydrofolate reductase (EC 1.5.1.3)	antibiotic target in susceptible species	20169085;25288078
	Antibiotic Resistance	Akkermansia muciniphila strain AMDK-18 strain EB-AMDK-18	fig|239935.259.peg.1780	C1O57_07905		folP	Dihydropteroate synthase (EC 2.5.1.15)	Dihydropteroate synthase (EC 2.5.1.15)	antibiotic target in susceptible species	15673783
	Antibiotic Resistance	Akkermansia muciniphila strain AMDK-18 strain EB-AMDK-18	fig|239935.259.peg.436	C1O57_02020		gyrA	DNA gyrase subunit A (EC 5.99.1.3)	DNA gyrase subunit A (EC 5.99.1.3)	antibiotic target in susceptible species	9293187
	Antibiotic Resistance	Akkermansia muciniphila strain AMDK-18 strain EB-AMDK-18	fig|239935.259.peg.437	C1O57_02025		gyrB	DNA gyrase subunit B (EC 5.99.1.3)	DNA gyrase subunit B (EC 5.99.1.3)	antibiotic target in susceptible species	21693461;22279180;9293187
	Antibiotic Resistance	Akkermansia muciniphila strain AMDK-18 strain EB-AMDK-18	fig|239935.259.peg.771	C1O57_03465		rpoB	DNA-directed RNA polymerase beta subunit (EC 2.7.7.6)	DNA-directed RNA polymerase beta subunit (EC 2.7.7.6)	antibiotic target in susceptible species	3050121;15047531;16723576
	Antibiotic Resistance	Akkermansia muciniphila strain AMDK-18 strain EB-AMDK-18	fig|239935.259.peg.772	C1O57_03470		rpoC	DNA-directed RNA polymerase beta' subunit (EC 2.7.7.6)	DNA-directed RNA polymerase beta' subunit (EC 2.7.7.6)	antibiotic target in susceptible species	16723576
	Antibiotic Resistance	Akkermansia muciniphila strain AMDK-18 strain EB-AMDK-18	fig|239935.259.peg.2098	C1O57_09305		inhA, fabI	Enoyl-[acyl-carrier-protein] reductase [NADH] (EC 1.3.1.9)	Enoyl-[acyl-carrier-protein] reductase [NADH] (EC 1.3.1.9)	antibiotic target in susceptible species	18193820;10869170;8284673
	Antibiotic Resistance	Akkermansia muciniphila strain AMDK-18 strain EB-AMDK-18	fig|239935.259.peg.276	C1O57_01250		Iso-tRNA	Isoleucyl-tRNA synthetase (EC 6.1.1.5)	Isoleucyl-tRNA synthetase (EC 6.1.1.5)	antibiotic target in susceptible species	7929087
	Antibiotic Resistance	Akkermansia muciniphila strain AMDK-18 strain EB-AMDK-18	fig|239935.259.peg.166	C1O57_00745		MacA	Macrolide-specific efflux protein MacA	Macrolide-specific efflux protein MacA	efflux pump conferring antibiotic resistance	11544226
	Antibiotic Resistance	Akkermansia muciniphila strain AMDK-18 strain EB-AMDK-18	fig|239935.259.peg.1171	C1O57_05175		MexXY-OMP	Multidrug efflux system, inner membrane proton/drug antiporter (RND type) => MexY of MexXY/AxyXY	Multidrug efflux system, inner membrane proton/drug antiporter (RND type) => MexY of MexXY/AxyXY	efflux pump conferring antibiotic resistance	9925549
	Antibiotic Resistance	Akkermansia muciniphila strain AMDK-18 strain EB-AMDK-18	fig|239935.259.peg.1170	C1O57_05170		MexXY-OMP	Multidrug efflux system, membrane fusion component => MexX of of MexXY/AxyXY	Multidrug efflux system, membrane fusion component => MexX of of MexXY/AxyXY	efflux pump conferring antibiotic resistance	9925549
	Antibiotic Resistance	Akkermansia muciniphila strain AMDK-18 strain EB-AMDK-18	fig|239935.259.peg.1704	C1O57_07540		S10p	SSU ribosomal protein S10p (S20e)	SSU ribosomal protein S10p (S20e)	antibiotic target in susceptible species	26124155
	Antibiotic Resistance	Akkermansia muciniphila strain AMDK-18 strain EB-AMDK-18	fig|239935.259.peg.1701	C1O57_07525		S12p	SSU ribosomal protein S12p (S23e)	SSU ribosomal protein S12p (S23e)	antibiotic target in susceptible species	7934937
	Antibiotic Resistance	Akkermansia muciniphila strain AMDK-18 strain EB-AMDK-18	fig|239935.259.peg.704	C1O57_03150		rho	Transcription termination factor Rho	Transcription termination factor Rho	antibiotic target in susceptible species	8466900
	Antibiotic Resistance	Akkermansia muciniphila strain AMDK-18 strain EB-AMDK-18	fig|239935.259.peg.906	C1O57_04050		rho	Transcription termination factor Rho	Transcription termination factor Rho	antibiotic target in susceptible species	8466900
	Antibiotic Resistance	Akkermansia muciniphila strain AMDK-18 strain EB-AMDK-18	fig|239935.259.peg.1703	C1O57_07535		EF-G	Translation elongation factor G	Translation elongation factor G	antibiotic target in susceptible species	17980694
	Antibiotic Resistance	Akkermansia muciniphila strain AMDK-18 strain EB-AMDK-18	fig|239935.259.peg.764	C1O57_03425		EF-Tu	Translation elongation factor Tu	Translation elongation factor Tu	antibiotic target in susceptible species	364475;9678602
	Antibiotic Resistance	Akkermansia muciniphila strain AMDK-18 strain EB-AMDK-18	fig|239935.259.peg.2401	C1O57_10615		MurA	UDP-N-acetylglucosamine 1-carboxyvinyltransferase (EC 2.5.1.7)	UDP-N-acetylglucosamine 1-carboxyvinyltransferase (EC 2.5.1.7)	antibiotic target in susceptible species	8994972
	Antibiotic Resistance	Akkermansia muciniphila strain AMDK-19 strain EB-AMDK-19	fig|239935.260.peg.2143	C1O59_09435		dxr	1-deoxy-D-xylulose 5-phosphate reductoisomerase (EC 1.1.1.267)	1-deoxy-D-xylulose 5-phosphate reductoisomerase (EC 1.1.1.267)	antibiotic target in susceptible species	16321944
	Antibiotic Resistance	Akkermansia muciniphila strain AMDK-19 strain EB-AMDK-19	fig|239935.260.peg.1698	C1O59_07505		kasA	3-oxoacyl-[acyl-carrier-protein] synthase, KASII (EC 2.3.1.179)	3-oxoacyl-[acyl-carrier-protein] synthase, KASII (EC 2.3.1.179)	antibiotic target in susceptible species	10428945
	Antibiotic Resistance	Akkermansia muciniphila strain AMDK-19 strain EB-AMDK-19	fig|239935.260.peg.1721	C1O59_07605		kasA	3-oxoacyl-[acyl-carrier-protein] synthase, KASII (EC 2.3.1.179)	3-oxoacyl-[acyl-carrier-protein] synthase, KASII (EC 2.3.1.179)	antibiotic target in susceptible species	10428945
	Antibiotic Resistance	Akkermansia muciniphila strain AMDK-19 strain EB-AMDK-19	fig|239935.260.peg.2276	C1O59_10015		Alr	Alanine racemase (EC 5.1.1.1)	Alanine racemase (EC 5.1.1.1)	antibiotic target in susceptible species	19748470;24303782
	Antibiotic Resistance	Akkermansia muciniphila strain AMDK-19 strain EB-AMDK-19	fig|239935.260.peg.2447	C1O59_10790		Alr	Alanine racemase (EC 5.1.1.1)	Alanine racemase (EC 5.1.1.1)	antibiotic target in susceptible species	19748470;24303782
	Antibiotic Resistance	Akkermansia muciniphila strain AMDK-19 strain EB-AMDK-19	fig|239935.260.peg.12	C1O59_00055		PgsA	CDP-diacylglycerol--glycerol-3-phosphate 3-phosphatidyltransferase (EC 2.7.8.5)	CDP-diacylglycerol--glycerol-3-phosphate 3-phosphatidyltransferase (EC 2.7.8.5)	protein altering cell wall charge conferring antibiotic resistance	22238576
	Antibiotic Resistance	Akkermansia muciniphila strain AMDK-19 strain EB-AMDK-19	fig|239935.260.peg.281	C1O59_01270			Class A beta-lactamase (EC 3.5.2.6)	Class A beta-lactamase (EC 3.5.2.6)	antibiotic inactivation enzyme
	Antibiotic Resistance	Akkermansia muciniphila strain AMDK-19 strain EB-AMDK-19	fig|239935.260.peg.840	C1O59_03830		Ddl	D-alanine--D-alanine ligase (EC 6.3.2.4)	D-alanine--D-alanine ligase (EC 6.3.2.4)	antibiotic target in susceptible species	24303782;24033232
	Antibiotic Resistance	Akkermansia muciniphila strain AMDK-19 strain EB-AMDK-19	fig|239935.260.peg.2469	C1O59_10900		folA, Dfr	Dihydrofolate reductase (EC 1.5.1.3)	Dihydrofolate reductase (EC 1.5.1.3)	antibiotic target in susceptible species	20169085;25288078
	Antibiotic Resistance	Akkermansia muciniphila strain AMDK-19 strain EB-AMDK-19	fig|239935.260.peg.1713	C1O59_07570		folP	Dihydropteroate synthase (EC 2.5.1.15)	Dihydropteroate synthase (EC 2.5.1.15)	antibiotic target in susceptible species	15673783
	Antibiotic Resistance	Akkermansia muciniphila strain AMDK-19 strain EB-AMDK-19	fig|239935.260.peg.1653	C1O59_07280		gyrA	DNA gyrase subunit A (EC 5.99.1.3)	DNA gyrase subunit A (EC 5.99.1.3)	antibiotic target in susceptible species	9293187
	Antibiotic Resistance	Akkermansia muciniphila strain AMDK-19 strain EB-AMDK-19	fig|239935.260.peg.1652	C1O59_07275		gyrB	DNA gyrase subunit B (EC 5.99.1.3)	DNA gyrase subunit B (EC 5.99.1.3)	antibiotic target in susceptible species	21693461;22279180;9293187
	Antibiotic Resistance	Akkermansia muciniphila strain AMDK-19 strain EB-AMDK-19	fig|239935.260.peg.1335	C1O59_05915		rpoB	DNA-directed RNA polymerase beta subunit (EC 2.7.7.6)	DNA-directed RNA polymerase beta subunit (EC 2.7.7.6)	antibiotic target in susceptible species	3050121;15047531;16723576
	Antibiotic Resistance	Akkermansia muciniphila strain AMDK-19 strain EB-AMDK-19	fig|239935.260.peg.1334	C1O59_05910		rpoC	DNA-directed RNA polymerase beta' subunit (EC 2.7.7.6)	DNA-directed RNA polymerase beta' subunit (EC 2.7.7.6)	antibiotic target in susceptible species	16723576
	Antibiotic Resistance	Akkermansia muciniphila strain AMDK-19 strain EB-AMDK-19	fig|239935.260.peg.2026	C1O59_08945		inhA, fabI	Enoyl-[acyl-carrier-protein] reductase [NADH] (EC 1.3.1.9)	Enoyl-[acyl-carrier-protein] reductase [NADH] (EC 1.3.1.9)	antibiotic target in susceptible species	18193820;10869170;8284673
	Antibiotic Resistance	Akkermansia muciniphila strain AMDK-19 strain EB-AMDK-19	fig|239935.260.peg.290	C1O59_01310		Iso-tRNA	Isoleucyl-tRNA synthetase (EC 6.1.1.5)	Isoleucyl-tRNA synthetase (EC 6.1.1.5)	antibiotic target in susceptible species	7929087
	Antibiotic Resistance	Akkermansia muciniphila strain AMDK-19 strain EB-AMDK-19	fig|239935.260.peg.172	C1O59_00770		MacA	Macrolide-specific efflux protein MacA	Macrolide-specific efflux protein MacA	efflux pump conferring antibiotic resistance	11544226
	Antibiotic Resistance	Akkermansia muciniphila strain AMDK-19 strain EB-AMDK-19	fig|239935.260.peg.1139	C1O59_05090		MexXY-OMP	Multidrug efflux system, inner membrane proton/drug antiporter (RND type) => MexY of MexXY/AxyXY	Multidrug efflux system, inner membrane proton/drug antiporter (RND type) => MexY of MexXY/AxyXY	efflux pump conferring antibiotic resistance	9925549
	Antibiotic Resistance	Akkermansia muciniphila strain AMDK-19 strain EB-AMDK-19	fig|239935.260.peg.1138	C1O59_05085		MexXY-OMP	Multidrug efflux system, membrane fusion component => MexX of of MexXY/AxyXY	Multidrug efflux system, membrane fusion component => MexX of of MexXY/AxyXY	efflux pump conferring antibiotic resistance	9925549
	Antibiotic Resistance	Akkermansia muciniphila strain AMDK-19 strain EB-AMDK-19	fig|239935.260.peg.426	C1O59_01975		S10p	SSU ribosomal protein S10p (S20e)	SSU ribosomal protein S10p (S20e)	antibiotic target in susceptible species	26124155
	Antibiotic Resistance	Akkermansia muciniphila strain AMDK-19 strain EB-AMDK-19	fig|239935.260.peg.429	C1O59_01990		S12p	SSU ribosomal protein S12p (S23e)	SSU ribosomal protein S12p (S23e)	antibiotic target in susceptible species	7934937
	Antibiotic Resistance	Akkermansia muciniphila strain AMDK-19 strain EB-AMDK-19	fig|239935.260.peg.1401	C1O59_06225		rho	Transcription termination factor Rho	Transcription termination factor Rho	antibiotic target in susceptible species	8466900
	Antibiotic Resistance	Akkermansia muciniphila strain AMDK-19 strain EB-AMDK-19	fig|239935.260.peg.900	C1O59_04100		rho	Transcription termination factor Rho	Transcription termination factor Rho	antibiotic target in susceptible species	8466900
	Antibiotic Resistance	Akkermansia muciniphila strain AMDK-19 strain EB-AMDK-19	fig|239935.260.peg.427	C1O59_01980		EF-G	Translation elongation factor G	Translation elongation factor G	antibiotic target in susceptible species	17980694
	Antibiotic Resistance	Akkermansia muciniphila strain AMDK-19 strain EB-AMDK-19	fig|239935.260.peg.1342	C1O59_05955		EF-Tu	Translation elongation factor Tu	Translation elongation factor Tu	antibiotic target in susceptible species	364475;9678602
	Antibiotic Resistance	Akkermansia muciniphila strain AMDK-19 strain EB-AMDK-19	fig|239935.260.peg.2325	C1O59_10245		MurA	UDP-N-acetylglucosamine 1-carboxyvinyltransferase (EC 2.5.1.7)	UDP-N-acetylglucosamine 1-carboxyvinyltransferase (EC 2.5.1.7)	antibiotic target in susceptible species	8994972
	Antibiotic Resistance	Akkermansia muciniphila strain AMDK-2	fig|239935.179.peg.2112	CUC06_09375		dxr	1-deoxy-D-xylulose 5-phosphate reductoisomerase (EC 1.1.1.267)	1-deoxy-D-xylulose 5-phosphate reductoisomerase (EC 1.1.1.267)	antibiotic target in susceptible species	16321944
	Antibiotic Resistance	Akkermansia muciniphila strain AMDK-2	fig|239935.179.peg.1672	CUC06_07415		kasA	3-oxoacyl-[acyl-carrier-protein] synthase, KASII (EC 2.3.1.179)	3-oxoacyl-[acyl-carrier-protein] synthase, KASII (EC 2.3.1.179)	antibiotic target in susceptible species	10428945
	Antibiotic Resistance	Akkermansia muciniphila strain AMDK-2	fig|239935.179.peg.1693	CUC06_07515		kasA	3-oxoacyl-[acyl-carrier-protein] synthase, KASII (EC 2.3.1.179)	3-oxoacyl-[acyl-carrier-protein] synthase, KASII (EC 2.3.1.179)	antibiotic target in susceptible species	10428945
	Antibiotic Resistance	Akkermansia muciniphila strain AMDK-2	fig|239935.179.peg.2419	CUC06_10735		Alr	Alanine racemase (EC 5.1.1.1)	Alanine racemase (EC 5.1.1.1)	antibiotic target in susceptible species	19748470;24303782
	Antibiotic Resistance	Akkermansia muciniphila strain AMDK-2	fig|239935.179.peg.2244	CUC06_09970		Alr	Alanine racemase (EC 5.1.1.1)	Alanine racemase (EC 5.1.1.1)	antibiotic target in susceptible species	19748470;24303782
	Antibiotic Resistance	Akkermansia muciniphila strain AMDK-2	fig|239935.179.peg.2672	CUC06_11815		PgsA	CDP-diacylglycerol--glycerol-3-phosphate 3-phosphatidyltransferase (EC 2.7.8.5)	CDP-diacylglycerol--glycerol-3-phosphate 3-phosphatidyltransferase (EC 2.7.8.5)	protein altering cell wall charge conferring antibiotic resistance	22238576
	Antibiotic Resistance	Akkermansia muciniphila strain AMDK-2	fig|239935.179.peg.216	CUC06_00950			Class A beta-lactamase (EC 3.5.2.6)	Class A beta-lactamase (EC 3.5.2.6)	antibiotic inactivation enzyme
	Antibiotic Resistance	Akkermansia muciniphila strain AMDK-2	fig|239935.179.peg.812	CUC06_03690		Ddl	D-alanine--D-alanine ligase (EC 6.3.2.4)	D-alanine--D-alanine ligase (EC 6.3.2.4)	antibiotic target in susceptible species	24303782;24033232
	Antibiotic Resistance	Akkermansia muciniphila strain AMDK-2	fig|239935.179.peg.2442	CUC06_10845		folA, Dfr	Dihydrofolate reductase (EC 1.5.1.3)	Dihydrofolate reductase (EC 1.5.1.3)	antibiotic target in susceptible species	20169085;25288078
	Antibiotic Resistance	Akkermansia muciniphila strain AMDK-2	fig|239935.179.peg.1687	CUC06_07485		folP	Dihydropteroate synthase (EC 2.5.1.15)	Dihydropteroate synthase (EC 2.5.1.15)	antibiotic target in susceptible species	15673783
	Antibiotic Resistance	Akkermansia muciniphila strain AMDK-2	fig|239935.179.peg.1626	CUC06_07190		gyrA	DNA gyrase subunit A (EC 5.99.1.3)	DNA gyrase subunit A (EC 5.99.1.3)	antibiotic target in susceptible species	9293187
	Antibiotic Resistance	Akkermansia muciniphila strain AMDK-2	fig|239935.179.peg.1625	CUC06_07185		gyrB	DNA gyrase subunit B (EC 5.99.1.3)	DNA gyrase subunit B (EC 5.99.1.3)	antibiotic target in susceptible species	21693461;22279180;9293187
	Antibiotic Resistance	Akkermansia muciniphila strain AMDK-2	fig|239935.179.peg.1295	CUC06_05750		rpoB	DNA-directed RNA polymerase beta subunit (EC 2.7.7.6)	DNA-directed RNA polymerase beta subunit (EC 2.7.7.6)	antibiotic target in susceptible species	3050121;15047531;16723576
	Antibiotic Resistance	Akkermansia muciniphila strain AMDK-2	fig|239935.179.peg.1294	CUC06_05745		rpoC	DNA-directed RNA polymerase beta' subunit (EC 2.7.7.6)	DNA-directed RNA polymerase beta' subunit (EC 2.7.7.6)	antibiotic target in susceptible species	16723576
	Antibiotic Resistance	Akkermansia muciniphila strain AMDK-2	fig|239935.179.peg.1990	CUC06_08855		inhA, fabI	Enoyl-[acyl-carrier-protein] reductase [NADH] (EC 1.3.1.9)	Enoyl-[acyl-carrier-protein] reductase [NADH] (EC 1.3.1.9)	antibiotic target in susceptible species	18193820;10869170;8284673
	Antibiotic Resistance	Akkermansia muciniphila strain AMDK-2	fig|239935.179.peg.223	CUC06_00980		Iso-tRNA	Isoleucyl-tRNA synthetase (EC 6.1.1.5)	Isoleucyl-tRNA synthetase (EC 6.1.1.5)	antibiotic target in susceptible species	7929087
	Antibiotic Resistance	Akkermansia muciniphila strain AMDK-2	fig|239935.179.peg.96	CUC06_00410		MacA	Macrolide-specific efflux protein MacA	Macrolide-specific efflux protein MacA	efflux pump conferring antibiotic resistance	11544226
	Antibiotic Resistance	Akkermansia muciniphila strain AMDK-2	fig|239935.179.peg.1107	CUC06_04950		MexXY-OMP	Multidrug efflux system, inner membrane proton/drug antiporter (RND type) => MexY of MexXY/AxyXY	Multidrug efflux system, inner membrane proton/drug antiporter (RND type) => MexY of MexXY/AxyXY	efflux pump conferring antibiotic resistance	9925549
	Antibiotic Resistance	Akkermansia muciniphila strain AMDK-2	fig|239935.179.peg.1106	CUC06_04945		MexXY-OMP	Multidrug efflux system, membrane fusion component => MexX of of MexXY/AxyXY	Multidrug efflux system, membrane fusion component => MexX of of MexXY/AxyXY	efflux pump conferring antibiotic resistance	9925549
	Antibiotic Resistance	Akkermansia muciniphila strain AMDK-2	fig|239935.179.peg.406	CUC06_01880		S10p	SSU ribosomal protein S10p (S20e)	SSU ribosomal protein S10p (S20e)	antibiotic target in susceptible species	26124155
	Antibiotic Resistance	Akkermansia muciniphila strain AMDK-2	fig|239935.179.peg.409	CUC06_01895		S12p	SSU ribosomal protein S12p (S23e)	SSU ribosomal protein S12p (S23e)	antibiotic target in susceptible species	7934937
	Antibiotic Resistance	Akkermansia muciniphila strain AMDK-2	fig|239935.179.peg.865	CUC06_03925		rho	Transcription termination factor Rho	Transcription termination factor Rho	antibiotic target in susceptible species	8466900
	Antibiotic Resistance	Akkermansia muciniphila strain AMDK-2	fig|239935.179.peg.1360	CUC06_06055		rho	Transcription termination factor Rho	Transcription termination factor Rho	antibiotic target in susceptible species	8466900
	Antibiotic Resistance	Akkermansia muciniphila strain AMDK-2	fig|239935.179.peg.407	CUC06_01885		EF-G	Translation elongation factor G	Translation elongation factor G	antibiotic target in susceptible species	17980694
	Antibiotic Resistance	Akkermansia muciniphila strain AMDK-2	fig|239935.179.peg.1302	CUC06_05790		EF-Tu	Translation elongation factor Tu	Translation elongation factor Tu	antibiotic target in susceptible species	364475;9678602
	Antibiotic Resistance	Akkermansia muciniphila strain AMDK-2	fig|239935.179.peg.2295	CUC06_10195		MurA	UDP-N-acetylglucosamine 1-carboxyvinyltransferase (EC 2.5.1.7)	UDP-N-acetylglucosamine 1-carboxyvinyltransferase (EC 2.5.1.7)	antibiotic target in susceptible species	8994972
	Antibiotic Resistance	Akkermansia muciniphila strain AMDK-20 strain EB-AMDK-20	fig|239935.268.peg.2146	C1O60_09475		dxr	1-deoxy-D-xylulose 5-phosphate reductoisomerase (EC 1.1.1.267)	1-deoxy-D-xylulose 5-phosphate reductoisomerase (EC 1.1.1.267)	antibiotic target in susceptible species	16321944
	Antibiotic Resistance	Akkermansia muciniphila strain AMDK-20 strain EB-AMDK-20	fig|239935.268.peg.1701	C1O60_07530		kasA	3-oxoacyl-[acyl-carrier-protein] synthase, KASII (EC 2.3.1.179)	3-oxoacyl-[acyl-carrier-protein] synthase, KASII (EC 2.3.1.179)	antibiotic target in susceptible species	10428945
	Antibiotic Resistance	Akkermansia muciniphila strain AMDK-20 strain EB-AMDK-20	fig|239935.268.peg.1725	C1O60_07625		kasA	3-oxoacyl-[acyl-carrier-protein] synthase, KASII (EC 2.3.1.179)	3-oxoacyl-[acyl-carrier-protein] synthase, KASII (EC 2.3.1.179)	antibiotic target in susceptible species	10428945
	Antibiotic Resistance	Akkermansia muciniphila strain AMDK-20 strain EB-AMDK-20	fig|239935.268.peg.2281	C1O60_10065		Alr	Alanine racemase (EC 5.1.1.1)	Alanine racemase (EC 5.1.1.1)	antibiotic target in susceptible species	19748470;24303782
	Antibiotic Resistance	Akkermansia muciniphila strain AMDK-20 strain EB-AMDK-20	fig|239935.268.peg.2455	C1O60_10845		Alr	Alanine racemase (EC 5.1.1.1)	Alanine racemase (EC 5.1.1.1)	antibiotic target in susceptible species	19748470;24303782
	Antibiotic Resistance	Akkermansia muciniphila strain AMDK-20 strain EB-AMDK-20	fig|239935.268.peg.13	C1O60_00055		PgsA	CDP-diacylglycerol--glycerol-3-phosphate 3-phosphatidyltransferase (EC 2.7.8.5)	CDP-diacylglycerol--glycerol-3-phosphate 3-phosphatidyltransferase (EC 2.7.8.5)	protein altering cell wall charge conferring antibiotic resistance	22238576
	Antibiotic Resistance	Akkermansia muciniphila strain AMDK-20 strain EB-AMDK-20	fig|239935.268.peg.280	C1O60_01270			Class A beta-lactamase (EC 3.5.2.6)	Class A beta-lactamase (EC 3.5.2.6)	antibiotic inactivation enzyme
	Antibiotic Resistance	Akkermansia muciniphila strain AMDK-20 strain EB-AMDK-20	fig|239935.268.peg.842	C1O60_03860		Ddl	D-alanine--D-alanine ligase (EC 6.3.2.4)	D-alanine--D-alanine ligase (EC 6.3.2.4)	antibiotic target in susceptible species	24303782;24033232
	Antibiotic Resistance	Akkermansia muciniphila strain AMDK-20 strain EB-AMDK-20	fig|239935.268.peg.2478	C1O60_10955		folA, Dfr	Dihydrofolate reductase (EC 1.5.1.3)	Dihydrofolate reductase (EC 1.5.1.3)	antibiotic target in susceptible species	20169085;25288078
	Antibiotic Resistance	Akkermansia muciniphila strain AMDK-20 strain EB-AMDK-20	fig|239935.268.peg.1717	C1O60_07595		folP	Dihydropteroate synthase (EC 2.5.1.15)	Dihydropteroate synthase (EC 2.5.1.15)	antibiotic target in susceptible species	15673783
	Antibiotic Resistance	Akkermansia muciniphila strain AMDK-20 strain EB-AMDK-20	fig|239935.268.peg.1653	C1O60_07305		gyrA	DNA gyrase subunit A (EC 5.99.1.3)	DNA gyrase subunit A (EC 5.99.1.3)	antibiotic target in susceptible species	9293187
	Antibiotic Resistance	Akkermansia muciniphila strain AMDK-20 strain EB-AMDK-20	fig|239935.268.peg.1652	C1O60_07300		gyrB	DNA gyrase subunit B (EC 5.99.1.3)	DNA gyrase subunit B (EC 5.99.1.3)	antibiotic target in susceptible species	21693461;22279180;9293187
	Antibiotic Resistance	Akkermansia muciniphila strain AMDK-20 strain EB-AMDK-20	fig|239935.268.peg.1338	C1O60_05935		rpoB	DNA-directed RNA polymerase beta subunit (EC 2.7.7.6)	DNA-directed RNA polymerase beta subunit (EC 2.7.7.6)	antibiotic target in susceptible species	3050121;15047531;16723576
	Antibiotic Resistance	Akkermansia muciniphila strain AMDK-20 strain EB-AMDK-20	fig|239935.268.peg.1337	C1O60_05930		rpoC	DNA-directed RNA polymerase beta' subunit (EC 2.7.7.6)	DNA-directed RNA polymerase beta' subunit (EC 2.7.7.6)	antibiotic target in susceptible species	16723576
	Antibiotic Resistance	Akkermansia muciniphila strain AMDK-20 strain EB-AMDK-20	fig|239935.268.peg.2032	C1O60_08975		inhA, fabI	Enoyl-[acyl-carrier-protein] reductase [NADH] (EC 1.3.1.9)	Enoyl-[acyl-carrier-protein] reductase [NADH] (EC 1.3.1.9)	antibiotic target in susceptible species	18193820;10869170;8284673
	Antibiotic Resistance	Akkermansia muciniphila strain AMDK-20 strain EB-AMDK-20	fig|239935.268.peg.289	C1O60_01310		Iso-tRNA	Isoleucyl-tRNA synthetase (EC 6.1.1.5)	Isoleucyl-tRNA synthetase (EC 6.1.1.5)	antibiotic target in susceptible species	7929087
	Antibiotic Resistance	Akkermansia muciniphila strain AMDK-20 strain EB-AMDK-20	fig|239935.268.peg.173	C1O60_00770		MacA	Macrolide-specific efflux protein MacA	Macrolide-specific efflux protein MacA	efflux pump conferring antibiotic resistance	11544226
	Antibiotic Resistance	Akkermansia muciniphila strain AMDK-20 strain EB-AMDK-20	fig|239935.268.peg.1147	C1O60_05140		MexXY-OMP	Multidrug efflux system, inner membrane proton/drug antiporter (RND type) => MexY of MexXY/AxyXY	Multidrug efflux system, inner membrane proton/drug antiporter (RND type) => MexY of MexXY/AxyXY	efflux pump conferring antibiotic resistance	9925549
	Antibiotic Resistance	Akkermansia muciniphila strain AMDK-20 strain EB-AMDK-20	fig|239935.268.peg.1146	C1O60_05135		MexXY-OMP	Multidrug efflux system, membrane fusion component => MexX of of MexXY/AxyXY	Multidrug efflux system, membrane fusion component => MexX of of MexXY/AxyXY	efflux pump conferring antibiotic resistance	9925549
	Antibiotic Resistance	Akkermansia muciniphila strain AMDK-20 strain EB-AMDK-20	fig|239935.268.peg.426	C1O60_01970		S10p	SSU ribosomal protein S10p (S20e)	SSU ribosomal protein S10p (S20e)	antibiotic target in susceptible species	26124155
	Antibiotic Resistance	Akkermansia muciniphila strain AMDK-20 strain EB-AMDK-20	fig|239935.268.peg.429	C1O60_01985		S12p	SSU ribosomal protein S12p (S23e)	SSU ribosomal protein S12p (S23e)	antibiotic target in susceptible species	7934937
	Antibiotic Resistance	Akkermansia muciniphila strain AMDK-20 strain EB-AMDK-20	fig|239935.268.peg.1402	C1O60_06240		rho	Transcription termination factor Rho	Transcription termination factor Rho	antibiotic target in susceptible species	8466900
	Antibiotic Resistance	Akkermansia muciniphila strain AMDK-20 strain EB-AMDK-20	fig|239935.268.peg.905	C1O60_04135		rho	Transcription termination factor Rho	Transcription termination factor Rho	antibiotic target in susceptible species	8466900
	Antibiotic Resistance	Akkermansia muciniphila strain AMDK-20 strain EB-AMDK-20	fig|239935.268.peg.427	C1O60_01975		EF-G	Translation elongation factor G	Translation elongation factor G	antibiotic target in susceptible species	17980694
	Antibiotic Resistance	Akkermansia muciniphila strain AMDK-20 strain EB-AMDK-20	fig|239935.268.peg.1345	C1O60_05975		EF-Tu	Translation elongation factor Tu	Translation elongation factor Tu	antibiotic target in susceptible species	364475;9678602
	Antibiotic Resistance	Akkermansia muciniphila strain AMDK-20 strain EB-AMDK-20	fig|239935.268.peg.2330	C1O60_10290		MurA	UDP-N-acetylglucosamine 1-carboxyvinyltransferase (EC 2.5.1.7)	UDP-N-acetylglucosamine 1-carboxyvinyltransferase (EC 2.5.1.7)	antibiotic target in susceptible species	8994972
	Antibiotic Resistance	Akkermansia muciniphila strain AMDK-21 strain EB-AMDK-21	fig|239935.269.peg.2195	C1O61_09605		dxr	1-deoxy-D-xylulose 5-phosphate reductoisomerase (EC 1.1.1.267)	1-deoxy-D-xylulose 5-phosphate reductoisomerase (EC 1.1.1.267)	antibiotic target in susceptible species	16321944
	Antibiotic Resistance	Akkermansia muciniphila strain AMDK-21 strain EB-AMDK-21	fig|239935.269.peg.1734	C1O61_07620		kasA	3-oxoacyl-[acyl-carrier-protein] synthase, KASII (EC 2.3.1.179)	3-oxoacyl-[acyl-carrier-protein] synthase, KASII (EC 2.3.1.179)	antibiotic target in susceptible species	10428945
	Antibiotic Resistance	Akkermansia muciniphila strain AMDK-21 strain EB-AMDK-21	fig|239935.269.peg.1758	C1O61_07715		kasA	3-oxoacyl-[acyl-carrier-protein] synthase, KASII (EC 2.3.1.179)	3-oxoacyl-[acyl-carrier-protein] synthase, KASII (EC 2.3.1.179)	antibiotic target in susceptible species	10428945
	Antibiotic Resistance	Akkermansia muciniphila strain AMDK-21 strain EB-AMDK-21	fig|239935.269.peg.2332	C1O61_10195		Alr	Alanine racemase (EC 5.1.1.1)	Alanine racemase (EC 5.1.1.1)	antibiotic target in susceptible species	19748470;24303782
	Antibiotic Resistance	Akkermansia muciniphila strain AMDK-21 strain EB-AMDK-21	fig|239935.269.peg.2506	C1O61_10965		Alr	Alanine racemase (EC 5.1.1.1)	Alanine racemase (EC 5.1.1.1)	antibiotic target in susceptible species	19748470;24303782
	Antibiotic Resistance	Akkermansia muciniphila strain AMDK-21 strain EB-AMDK-21	fig|239935.269.peg.13	C1O61_00055		PgsA	CDP-diacylglycerol--glycerol-3-phosphate 3-phosphatidyltransferase (EC 2.7.8.5)	CDP-diacylglycerol--glycerol-3-phosphate 3-phosphatidyltransferase (EC 2.7.8.5)	protein altering cell wall charge conferring antibiotic resistance	22238576
	Antibiotic Resistance	Akkermansia muciniphila strain AMDK-21 strain EB-AMDK-21	fig|239935.269.peg.296	C1O61_01315			Class A beta-lactamase (EC 3.5.2.6)	Class A beta-lactamase (EC 3.5.2.6)	antibiotic inactivation enzyme
	Antibiotic Resistance	Akkermansia muciniphila strain AMDK-21 strain EB-AMDK-21	fig|239935.269.peg.867	C1O61_03935		Ddl	D-alanine--D-alanine ligase (EC 6.3.2.4)	D-alanine--D-alanine ligase (EC 6.3.2.4)	antibiotic target in susceptible species	24303782;24033232
	Antibiotic Resistance	Akkermansia muciniphila strain AMDK-21 strain EB-AMDK-21	fig|239935.269.peg.2529	C1O61_11075		folA, Dfr	Dihydrofolate reductase (EC 1.5.1.3)	Dihydrofolate reductase (EC 1.5.1.3)	antibiotic target in susceptible species	20169085;25288078
	Antibiotic Resistance	Akkermansia muciniphila strain AMDK-21 strain EB-AMDK-21	fig|239935.269.peg.2528			folA, Dfr	Dihydrofolate reductase (EC 1.5.1.3)	Dihydrofolate reductase (EC 1.5.1.3)	antibiotic target in susceptible species	20169085;25288078
	Antibiotic Resistance	Akkermansia muciniphila strain AMDK-21 strain EB-AMDK-21	fig|239935.269.peg.1749	C1O61_07685		folP	Dihydropteroate synthase (EC 2.5.1.15)	Dihydropteroate synthase (EC 2.5.1.15)	antibiotic target in susceptible species	15673783
	Antibiotic Resistance	Akkermansia muciniphila strain AMDK-21 strain EB-AMDK-21	fig|239935.269.peg.1684	C1O61_07380		gyrA	DNA gyrase subunit A (EC 5.99.1.3)	DNA gyrase subunit A (EC 5.99.1.3)	antibiotic target in susceptible species	9293187
	Antibiotic Resistance	Akkermansia muciniphila strain AMDK-21 strain EB-AMDK-21	fig|239935.269.peg.1683			gyrA	DNA gyrase subunit A (EC 5.99.1.3)	DNA gyrase subunit A (EC 5.99.1.3)	antibiotic target in susceptible species	9293187
	Antibiotic Resistance	Akkermansia muciniphila strain AMDK-21 strain EB-AMDK-21	fig|239935.269.peg.1682	C1O61_07375		gyrB	DNA gyrase subunit B (EC 5.99.1.3)	DNA gyrase subunit B (EC 5.99.1.3)	antibiotic target in susceptible species	21693461;22279180;9293187
	Antibiotic Resistance	Akkermansia muciniphila strain AMDK-21 strain EB-AMDK-21	fig|239935.269.peg.1357	C1O61_06010		rpoB	DNA-directed RNA polymerase beta subunit (EC 2.7.7.6)	DNA-directed RNA polymerase beta subunit (EC 2.7.7.6)	antibiotic target in susceptible species	3050121;15047531;16723576
	Antibiotic Resistance	Akkermansia muciniphila strain AMDK-21 strain EB-AMDK-21	fig|239935.269.peg.1356	C1O61_06005		rpoC	DNA-directed RNA polymerase beta' subunit (EC 2.7.7.6)	DNA-directed RNA polymerase beta' subunit (EC 2.7.7.6)	antibiotic target in susceptible species	16723576
	Antibiotic Resistance	Akkermansia muciniphila strain AMDK-21 strain EB-AMDK-21	fig|239935.269.peg.2078	C1O61_09105		inhA, fabI	Enoyl-[acyl-carrier-protein] reductase [NADH] (EC 1.3.1.9)	Enoyl-[acyl-carrier-protein] reductase [NADH] (EC 1.3.1.9)	antibiotic target in susceptible species	18193820;10869170;8284673
	Antibiotic Resistance	Akkermansia muciniphila strain AMDK-21 strain EB-AMDK-21	fig|239935.269.peg.304	C1O61_01350		Iso-tRNA	Isoleucyl-tRNA synthetase (EC 6.1.1.5)	Isoleucyl-tRNA synthetase (EC 6.1.1.5)	antibiotic target in susceptible species	7929087
	Antibiotic Resistance	Akkermansia muciniphila strain AMDK-21 strain EB-AMDK-21	fig|239935.269.peg.189	C1O61_00820		MacA	Macrolide-specific efflux protein MacA	Macrolide-specific efflux protein MacA	efflux pump conferring antibiotic resistance	11544226
	Antibiotic Resistance	Akkermansia muciniphila strain AMDK-21 strain EB-AMDK-21	fig|239935.269.peg.1173	C1O61_05230		MexXY-OMP	Multidrug efflux system, inner membrane proton/drug antiporter (RND type) => MexY of MexXY/AxyXY	Multidrug efflux system, inner membrane proton/drug antiporter (RND type) => MexY of MexXY/AxyXY	efflux pump conferring antibiotic resistance	9925549
	Antibiotic Resistance	Akkermansia muciniphila strain AMDK-21 strain EB-AMDK-21	fig|239935.269.peg.1172	C1O61_05225		MexXY-OMP	Multidrug efflux system, membrane fusion component => MexX of of MexXY/AxyXY	Multidrug efflux system, membrane fusion component => MexX of of MexXY/AxyXY	efflux pump conferring antibiotic resistance	9925549
	Antibiotic Resistance	Akkermansia muciniphila strain AMDK-21 strain EB-AMDK-21	fig|239935.269.peg.444	C1O61_02025		S10p	SSU ribosomal protein S10p (S20e)	SSU ribosomal protein S10p (S20e)	antibiotic target in susceptible species	26124155
	Antibiotic Resistance	Akkermansia muciniphila strain AMDK-21 strain EB-AMDK-21	fig|239935.269.peg.447	C1O61_02040		S12p	SSU ribosomal protein S12p (S23e)	SSU ribosomal protein S12p (S23e)	antibiotic target in susceptible species	7934937
	Antibiotic Resistance	Akkermansia muciniphila strain AMDK-21 strain EB-AMDK-21	fig|239935.269.peg.1424	C1O61_06320		rho	Transcription termination factor Rho	Transcription termination factor Rho	antibiotic target in susceptible species	8466900
	Antibiotic Resistance	Akkermansia muciniphila strain AMDK-21 strain EB-AMDK-21	fig|239935.269.peg.928	C1O61_04210		rho	Transcription termination factor Rho	Transcription termination factor Rho	antibiotic target in susceptible species	8466900
	Antibiotic Resistance	Akkermansia muciniphila strain AMDK-21 strain EB-AMDK-21	fig|239935.269.peg.445	C1O61_02030		EF-G	Translation elongation factor G	Translation elongation factor G	antibiotic target in susceptible species	17980694
	Antibiotic Resistance	Akkermansia muciniphila strain AMDK-21 strain EB-AMDK-21	fig|239935.269.peg.1364	C1O61_06050		EF-Tu	Translation elongation factor Tu	Translation elongation factor Tu	antibiotic target in susceptible species	364475;9678602
	Antibiotic Resistance	Akkermansia muciniphila strain AMDK-21 strain EB-AMDK-21	fig|239935.269.peg.2380	C1O61_10420		MurA	UDP-N-acetylglucosamine 1-carboxyvinyltransferase (EC 2.5.1.7)	UDP-N-acetylglucosamine 1-carboxyvinyltransferase (EC 2.5.1.7)	antibiotic target in susceptible species	8994972
	Antibiotic Resistance	Akkermansia muciniphila strain AMDK-22 strain EB-AMDK-22	fig|239935.261.peg.2193	C1O62_09525		dxr	1-deoxy-D-xylulose 5-phosphate reductoisomerase (EC 1.1.1.267)	1-deoxy-D-xylulose 5-phosphate reductoisomerase (EC 1.1.1.267)	antibiotic target in susceptible species	16321944
	Antibiotic Resistance	Akkermansia muciniphila strain AMDK-22 strain EB-AMDK-22	fig|239935.261.peg.1743	C1O62_07580		kasA	3-oxoacyl-[acyl-carrier-protein] synthase, KASII (EC 2.3.1.179)	3-oxoacyl-[acyl-carrier-protein] synthase, KASII (EC 2.3.1.179)	antibiotic target in susceptible species	10428945
	Antibiotic Resistance	Akkermansia muciniphila strain AMDK-22 strain EB-AMDK-22	fig|239935.261.peg.1767	C1O62_07675		kasA	3-oxoacyl-[acyl-carrier-protein] synthase, KASII (EC 2.3.1.179)	3-oxoacyl-[acyl-carrier-protein] synthase, KASII (EC 2.3.1.179)	antibiotic target in susceptible species	10428945
	Antibiotic Resistance	Akkermansia muciniphila strain AMDK-22 strain EB-AMDK-22	fig|239935.261.peg.2511	C1O62_10900		Alr	Alanine racemase (EC 5.1.1.1)	Alanine racemase (EC 5.1.1.1)	antibiotic target in susceptible species	19748470;24303782
	Antibiotic Resistance	Akkermansia muciniphila strain AMDK-22 strain EB-AMDK-22	fig|239935.261.peg.2340	C1O62_10135		Alr	Alanine racemase (EC 5.1.1.1)	Alanine racemase (EC 5.1.1.1)	antibiotic target in susceptible species	19748470;24303782
	Antibiotic Resistance	Akkermansia muciniphila strain AMDK-22 strain EB-AMDK-22	fig|239935.261.peg.13	C1O62_00055		PgsA	CDP-diacylglycerol--glycerol-3-phosphate 3-phosphatidyltransferase (EC 2.7.8.5)	CDP-diacylglycerol--glycerol-3-phosphate 3-phosphatidyltransferase (EC 2.7.8.5)	protein altering cell wall charge conferring antibiotic resistance	22238576
	Antibiotic Resistance	Akkermansia muciniphila strain AMDK-22 strain EB-AMDK-22	fig|239935.261.peg.287	C1O62_01260			Class A beta-lactamase (EC 3.5.2.6)	Class A beta-lactamase (EC 3.5.2.6)	antibiotic inactivation enzyme
	Antibiotic Resistance	Akkermansia muciniphila strain AMDK-22 strain EB-AMDK-22	fig|239935.261.peg.864	C1O62_03865		Ddl	D-alanine--D-alanine ligase (EC 6.3.2.4)	D-alanine--D-alanine ligase (EC 6.3.2.4)	antibiotic target in susceptible species	24303782;24033232
	Antibiotic Resistance	Akkermansia muciniphila strain AMDK-22 strain EB-AMDK-22	fig|239935.261.peg.2534	C1O62_11010		folA, Dfr	Dihydrofolate reductase (EC 1.5.1.3)	Dihydrofolate reductase (EC 1.5.1.3)	antibiotic target in susceptible species	20169085;25288078
	Antibiotic Resistance	Akkermansia muciniphila strain AMDK-22 strain EB-AMDK-22	fig|239935.261.peg.1759	C1O62_07645		folP	Dihydropteroate synthase (EC 2.5.1.15)	Dihydropteroate synthase (EC 2.5.1.15)	antibiotic target in susceptible species	15673783
	Antibiotic Resistance	Akkermansia muciniphila strain AMDK-22 strain EB-AMDK-22	fig|239935.261.peg.1695	C1O62_07350		gyrA	DNA gyrase subunit A (EC 5.99.1.3)	DNA gyrase subunit A (EC 5.99.1.3)	antibiotic target in susceptible species	9293187
	Antibiotic Resistance	Akkermansia muciniphila strain AMDK-22 strain EB-AMDK-22	fig|239935.261.peg.1694	C1O62_07345		gyrB	DNA gyrase subunit B (EC 5.99.1.3)	DNA gyrase subunit B (EC 5.99.1.3)	antibiotic target in susceptible species	21693461;22279180;9293187
	Antibiotic Resistance	Akkermansia muciniphila strain AMDK-22 strain EB-AMDK-22	fig|239935.261.peg.1368	C1O62_05945		rpoB	DNA-directed RNA polymerase beta subunit (EC 2.7.7.6)	DNA-directed RNA polymerase beta subunit (EC 2.7.7.6)	antibiotic target in susceptible species	3050121;15047531;16723576
	Antibiotic Resistance	Akkermansia muciniphila strain AMDK-22 strain EB-AMDK-22	fig|239935.261.peg.1367	C1O62_05940		rpoC	DNA-directed RNA polymerase beta' subunit (EC 2.7.7.6)	DNA-directed RNA polymerase beta' subunit (EC 2.7.7.6)	antibiotic target in susceptible species	16723576
	Antibiotic Resistance	Akkermansia muciniphila strain AMDK-22 strain EB-AMDK-22	fig|239935.261.peg.2076	C1O62_09020		inhA, fabI	Enoyl-[acyl-carrier-protein] reductase [NADH] (EC 1.3.1.9)	Enoyl-[acyl-carrier-protein] reductase [NADH] (EC 1.3.1.9)	antibiotic target in susceptible species	18193820;10869170;8284673
	Antibiotic Resistance	Akkermansia muciniphila strain AMDK-22 strain EB-AMDK-22	fig|239935.261.peg.296	C1O62_01300		Iso-tRNA	Isoleucyl-tRNA synthetase (EC 6.1.1.5)	Isoleucyl-tRNA synthetase (EC 6.1.1.5)	antibiotic target in susceptible species	7929087
	Antibiotic Resistance	Akkermansia muciniphila strain AMDK-22 strain EB-AMDK-22	fig|239935.261.peg.175	C1O62_00755		MacA	Macrolide-specific efflux protein MacA	Macrolide-specific efflux protein MacA	efflux pump conferring antibiotic resistance	11544226
	Antibiotic Resistance	Akkermansia muciniphila strain AMDK-22 strain EB-AMDK-22	fig|239935.261.peg.1177	C1O62_05155		MexXY-OMP	Multidrug efflux system, inner membrane proton/drug antiporter (RND type) => MexY of MexXY/AxyXY	Multidrug efflux system, inner membrane proton/drug antiporter (RND type) => MexY of MexXY/AxyXY	efflux pump conferring antibiotic resistance	9925549
	Antibiotic Resistance	Akkermansia muciniphila strain AMDK-22 strain EB-AMDK-22	fig|239935.261.peg.1176	C1O62_05150		MexXY-OMP	Multidrug efflux system, membrane fusion component => MexX of of MexXY/AxyXY	Multidrug efflux system, membrane fusion component => MexX of of MexXY/AxyXY	efflux pump conferring antibiotic resistance	9925549
	Antibiotic Resistance	Akkermansia muciniphila strain AMDK-22 strain EB-AMDK-22	fig|239935.261.peg.435	C1O62_01970		S10p	SSU ribosomal protein S10p (S20e)	SSU ribosomal protein S10p (S20e)	antibiotic target in susceptible species	26124155
	Antibiotic Resistance	Akkermansia muciniphila strain AMDK-22 strain EB-AMDK-22	fig|239935.261.peg.438	C1O62_01985		S12p	SSU ribosomal protein S12p (S23e)	SSU ribosomal protein S12p (S23e)	antibiotic target in susceptible species	7934937
	Antibiotic Resistance	Akkermansia muciniphila strain AMDK-22 strain EB-AMDK-22	fig|239935.261.peg.1434	C1O62_06255		rho	Transcription termination factor Rho	Transcription termination factor Rho	antibiotic target in susceptible species	8466900
	Antibiotic Resistance	Akkermansia muciniphila strain AMDK-22 strain EB-AMDK-22	fig|239935.261.peg.1435			rho	Transcription termination factor Rho	Transcription termination factor Rho	antibiotic target in susceptible species	8466900
	Antibiotic Resistance	Akkermansia muciniphila strain AMDK-22 strain EB-AMDK-22	fig|239935.261.peg.927	C1O62_04135		rho	Transcription termination factor Rho	Transcription termination factor Rho	antibiotic target in susceptible species	8466900
	Antibiotic Resistance	Akkermansia muciniphila strain AMDK-22 strain EB-AMDK-22	fig|239935.261.peg.436	C1O62_01975		EF-G	Translation elongation factor G	Translation elongation factor G	antibiotic target in susceptible species	17980694
	Antibiotic Resistance	Akkermansia muciniphila strain AMDK-22 strain EB-AMDK-22	fig|239935.261.peg.1375	C1O62_05985		EF-Tu	Translation elongation factor Tu	Translation elongation factor Tu	antibiotic target in susceptible species	364475;9678602
	Antibiotic Resistance	Akkermansia muciniphila strain AMDK-22 strain EB-AMDK-22	fig|239935.261.peg.2389	C1O62_10360		MurA	UDP-N-acetylglucosamine 1-carboxyvinyltransferase (EC 2.5.1.7)	UDP-N-acetylglucosamine 1-carboxyvinyltransferase (EC 2.5.1.7)	antibiotic target in susceptible species	8994972
	Antibiotic Resistance	Akkermansia muciniphila strain AMDK-3	fig|239935.177.peg.1471	CUB96_06540		dxr	1-deoxy-D-xylulose 5-phosphate reductoisomerase (EC 1.1.1.267)	1-deoxy-D-xylulose 5-phosphate reductoisomerase (EC 1.1.1.267)	antibiotic target in susceptible species	16321944
	Antibiotic Resistance	Akkermansia muciniphila strain AMDK-3	fig|239935.177.peg.1911	CUB96_08450		kasA	3-oxoacyl-[acyl-carrier-protein] synthase, KASII (EC 2.3.1.179)	3-oxoacyl-[acyl-carrier-protein] synthase, KASII (EC 2.3.1.179)	antibiotic target in susceptible species	10428945
	Antibiotic Resistance	Akkermansia muciniphila strain AMDK-3	fig|239935.177.peg.1986	CUB96_08775		kasA	3-oxoacyl-[acyl-carrier-protein] synthase, KASII (EC 2.3.1.179)	3-oxoacyl-[acyl-carrier-protein] synthase, KASII (EC 2.3.1.179)	antibiotic target in susceptible species	10428945
	Antibiotic Resistance	Akkermansia muciniphila strain AMDK-3	fig|239935.177.peg.1131	CUB96_05025		Alr	Alanine racemase (EC 5.1.1.1)	Alanine racemase (EC 5.1.1.1)	antibiotic target in susceptible species	19748470;24303782
	Antibiotic Resistance	Akkermansia muciniphila strain AMDK-3	fig|239935.177.peg.1329	CUB96_05910		Alr	Alanine racemase (EC 5.1.1.1)	Alanine racemase (EC 5.1.1.1)	antibiotic target in susceptible species	19748470;24303782
	Antibiotic Resistance	Akkermansia muciniphila strain AMDK-3	fig|239935.177.peg.900	CUB96_04045		PgsA	CDP-diacylglycerol--glycerol-3-phosphate 3-phosphatidyltransferase (EC 2.7.8.5)	CDP-diacylglycerol--glycerol-3-phosphate 3-phosphatidyltransferase (EC 2.7.8.5)	protein altering cell wall charge conferring antibiotic resistance	22238576
	Antibiotic Resistance	Akkermansia muciniphila strain AMDK-3	fig|239935.177.peg.682	CUB96_03050			Class A beta-lactamase (EC 3.5.2.6)	Class A beta-lactamase (EC 3.5.2.6)	antibiotic inactivation enzyme
	Antibiotic Resistance	Akkermansia muciniphila strain AMDK-3	fig|239935.177.peg.106	CUB96_00430		Ddl	D-alanine--D-alanine ligase (EC 6.3.2.4)	D-alanine--D-alanine ligase (EC 6.3.2.4)	antibiotic target in susceptible species	24303782;24033232
	Antibiotic Resistance	Akkermansia muciniphila strain AMDK-3	fig|239935.177.peg.1106	CUB96_04915		folA, Dfr	Dihydrofolate reductase (EC 1.5.1.3)	Dihydrofolate reductase (EC 1.5.1.3)	antibiotic target in susceptible species	20169085;25288078
	Antibiotic Resistance	Akkermansia muciniphila strain AMDK-3	fig|239935.177.peg.1921	CUB96_08485		folP	Dihydropteroate synthase (EC 2.5.1.15)	Dihydropteroate synthase (EC 2.5.1.15)	antibiotic target in susceptible species	15673783
	Antibiotic Resistance	Akkermansia muciniphila strain AMDK-3	fig|239935.177.peg.2034	CUB96_09005		gyrA	DNA gyrase subunit A (EC 5.99.1.3)	DNA gyrase subunit A (EC 5.99.1.3)	antibiotic target in susceptible species	9293187
	Antibiotic Resistance	Akkermansia muciniphila strain AMDK-3	fig|239935.177.peg.2035	CUB96_09010		gyrB	DNA gyrase subunit B (EC 5.99.1.3)	DNA gyrase subunit B (EC 5.99.1.3)	antibiotic target in susceptible species	21693461;22279180;9293187
	Antibiotic Resistance	Akkermansia muciniphila strain AMDK-3	fig|239935.177.peg.2335	CUB96_10350		rpoB	DNA-directed RNA polymerase beta subunit (EC 2.7.7.6)	DNA-directed RNA polymerase beta subunit (EC 2.7.7.6)	antibiotic target in susceptible species	3050121;15047531;16723576
	Antibiotic Resistance	Akkermansia muciniphila strain AMDK-3	fig|239935.177.peg.2336	CUB96_10355		rpoC	DNA-directed RNA polymerase beta' subunit (EC 2.7.7.6)	DNA-directed RNA polymerase beta' subunit (EC 2.7.7.6)	antibiotic target in susceptible species	16723576
	Antibiotic Resistance	Akkermansia muciniphila strain AMDK-3	fig|239935.177.peg.1596	CUB96_07065		inhA, fabI	Enoyl-[acyl-carrier-protein] reductase [NADH] (EC 1.3.1.9)	Enoyl-[acyl-carrier-protein] reductase [NADH] (EC 1.3.1.9)	antibiotic target in susceptible species	18193820;10869170;8284673
	Antibiotic Resistance	Akkermansia muciniphila strain AMDK-3	fig|239935.177.peg.675	CUB96_03025		Iso-tRNA	Isoleucyl-tRNA synthetase (EC 6.1.1.5)	Isoleucyl-tRNA synthetase (EC 6.1.1.5)	antibiotic target in susceptible species	7929087
	Antibiotic Resistance	Akkermansia muciniphila strain AMDK-3	fig|239935.177.peg.781	CUB96_03495		MacA	Macrolide-specific efflux protein MacA	Macrolide-specific efflux protein MacA	efflux pump conferring antibiotic resistance	11544226
	Antibiotic Resistance	Akkermansia muciniphila strain AMDK-3	fig|239935.177.peg.2511	CUB96_11115		MexXY-OMP	Multidrug efflux system, inner membrane proton/drug antiporter (RND type) => MexY of MexXY/AxyXY	Multidrug efflux system, inner membrane proton/drug antiporter (RND type) => MexY of MexXY/AxyXY	efflux pump conferring antibiotic resistance	9925549
	Antibiotic Resistance	Akkermansia muciniphila strain AMDK-3	fig|239935.177.peg.2512			MexXY-OMP	Multidrug efflux system, inner membrane proton/drug antiporter (RND type) => MexY of MexXY/AxyXY	Multidrug efflux system, inner membrane proton/drug antiporter (RND type) => MexY of MexXY/AxyXY	efflux pump conferring antibiotic resistance	9925549
	Antibiotic Resistance	Akkermansia muciniphila strain AMDK-3	fig|239935.177.peg.2513	CUB96_11120		MexXY-OMP	Multidrug efflux system, membrane fusion component => MexX of of MexXY/AxyXY	Multidrug efflux system, membrane fusion component => MexX of of MexXY/AxyXY	efflux pump conferring antibiotic resistance	9925549
	Antibiotic Resistance	Akkermansia muciniphila strain AMDK-3	fig|239935.177.peg.536	CUB96_02360		S10p	SSU ribosomal protein S10p (S20e)	SSU ribosomal protein S10p (S20e)	antibiotic target in susceptible species	26124155
	Antibiotic Resistance	Akkermansia muciniphila strain AMDK-3	fig|239935.177.peg.533	CUB96_02345		S12p	SSU ribosomal protein S12p (S23e)	SSU ribosomal protein S12p (S23e)	antibiotic target in susceptible species	7934937
	Antibiotic Resistance	Akkermansia muciniphila strain AMDK-3	fig|239935.177.peg.2271	CUB96_10045		rho	Transcription termination factor Rho	Transcription termination factor Rho	antibiotic target in susceptible species	8466900
	Antibiotic Resistance	Akkermansia muciniphila strain AMDK-3	fig|239935.177.peg.47	CUB96_00170		rho	Transcription termination factor Rho	Transcription termination factor Rho	antibiotic target in susceptible species	8466900
	Antibiotic Resistance	Akkermansia muciniphila strain AMDK-3	fig|239935.177.peg.535	CUB96_02355		EF-G	Translation elongation factor G	Translation elongation factor G	antibiotic target in susceptible species	17980694
	Antibiotic Resistance	Akkermansia muciniphila strain AMDK-3	fig|239935.177.peg.2328	CUB96_10310		EF-Tu	Translation elongation factor Tu	Translation elongation factor Tu	antibiotic target in susceptible species	364475;9678602
	Antibiotic Resistance	Akkermansia muciniphila strain AMDK-3	fig|239935.177.peg.1276	CUB96_05660		MurA	UDP-N-acetylglucosamine 1-carboxyvinyltransferase (EC 2.5.1.7)	UDP-N-acetylglucosamine 1-carboxyvinyltransferase (EC 2.5.1.7)	antibiotic target in susceptible species	8994972
	Antibiotic Resistance	Akkermansia muciniphila strain AMDK-4	fig|239935.178.peg.2130	CUC01_09610		dxr	1-deoxy-D-xylulose 5-phosphate reductoisomerase (EC 1.1.1.267)	1-deoxy-D-xylulose 5-phosphate reductoisomerase (EC 1.1.1.267)	antibiotic target in susceptible species	16321944
	Antibiotic Resistance	Akkermansia muciniphila strain AMDK-4	fig|239935.178.peg.31	CUC01_00130		kasA	3-oxoacyl-[acyl-carrier-protein] synthase, KASII (EC 2.3.1.179)	3-oxoacyl-[acyl-carrier-protein] synthase, KASII (EC 2.3.1.179)	antibiotic target in susceptible species	10428945
	Antibiotic Resistance	Akkermansia muciniphila strain AMDK-4	fig|239935.178.peg.2548	CUC01_11505		kasA	3-oxoacyl-[acyl-carrier-protein] synthase, KASII (EC 2.3.1.179)	3-oxoacyl-[acyl-carrier-protein] synthase, KASII (EC 2.3.1.179)	antibiotic target in susceptible species	10428945
	Antibiotic Resistance	Akkermansia muciniphila strain AMDK-4	fig|239935.178.peg.1997	CUC01_08985		Alr	Alanine racemase (EC 5.1.1.1)	Alanine racemase (EC 5.1.1.1)	antibiotic target in susceptible species	19748470;24303782
	Antibiotic Resistance	Akkermansia muciniphila strain AMDK-4	fig|239935.178.peg.1810	CUC01_08160		Alr	Alanine racemase (EC 5.1.1.1)	Alanine racemase (EC 5.1.1.1)	antibiotic target in susceptible species	19748470;24303782
	Antibiotic Resistance	Akkermansia muciniphila strain AMDK-4	fig|239935.178.peg.1586	CUC01_07190		PgsA	CDP-diacylglycerol--glycerol-3-phosphate 3-phosphatidyltransferase (EC 2.7.8.5)	CDP-diacylglycerol--glycerol-3-phosphate 3-phosphatidyltransferase (EC 2.7.8.5)	protein altering cell wall charge conferring antibiotic resistance	22238576
	Antibiotic Resistance	Akkermansia muciniphila strain AMDK-4	fig|239935.178.peg.1381	CUC01_06215			Class A beta-lactamase (EC 3.5.2.6)	Class A beta-lactamase (EC 3.5.2.6)	antibiotic inactivation enzyme
	Antibiotic Resistance	Akkermansia muciniphila strain AMDK-4	fig|239935.178.peg.821	CUC01_03625		Ddl	D-alanine--D-alanine ligase (EC 6.3.2.4)	D-alanine--D-alanine ligase (EC 6.3.2.4)	antibiotic target in susceptible species	24303782;24033232
	Antibiotic Resistance	Akkermansia muciniphila strain AMDK-4	fig|239935.178.peg.1788	CUC01_08050		folA, Dfr	Dihydrofolate reductase (EC 1.5.1.3)	Dihydrofolate reductase (EC 1.5.1.3)	antibiotic target in susceptible species	20169085;25288078
	Antibiotic Resistance	Akkermansia muciniphila strain AMDK-4	fig|239935.178.peg.2557	CUC01_11540		folP	Dihydropteroate synthase (EC 2.5.1.15)	Dihydropteroate synthase (EC 2.5.1.15)	antibiotic target in susceptible species	15673783
	Antibiotic Resistance	Akkermansia muciniphila strain AMDK-4	fig|239935.178.peg.76	CUC01_00345		gyrA	DNA gyrase subunit A (EC 5.99.1.3)	DNA gyrase subunit A (EC 5.99.1.3)	antibiotic target in susceptible species	9293187
	Antibiotic Resistance	Akkermansia muciniphila strain AMDK-4	fig|239935.178.peg.77			gyrA	DNA gyrase subunit A (EC 5.99.1.3)	DNA gyrase subunit A (EC 5.99.1.3)	antibiotic target in susceptible species	9293187
	Antibiotic Resistance	Akkermansia muciniphila strain AMDK-4	fig|239935.178.peg.78	CUC01_00350		gyrB	DNA gyrase subunit B (EC 5.99.1.3)	DNA gyrase subunit B (EC 5.99.1.3)	antibiotic target in susceptible species	21693461;22279180;9293187
	Antibiotic Resistance	Akkermansia muciniphila strain AMDK-4	fig|239935.178.peg.376	CUC01_01665		rpoB	DNA-directed RNA polymerase beta subunit (EC 2.7.7.6)	DNA-directed RNA polymerase beta subunit (EC 2.7.7.6)	antibiotic target in susceptible species	3050121;15047531;16723576
	Antibiotic Resistance	Akkermansia muciniphila strain AMDK-4	fig|239935.178.peg.377	CUC01_01670		rpoC	DNA-directed RNA polymerase beta' subunit (EC 2.7.7.6)	DNA-directed RNA polymerase beta' subunit (EC 2.7.7.6)	antibiotic target in susceptible species	16723576
	Antibiotic Resistance	Akkermansia muciniphila strain AMDK-4	fig|239935.178.peg.2247	CUC01_10130		inhA, fabI	Enoyl-[acyl-carrier-protein] reductase [NADH] (EC 1.3.1.9)	Enoyl-[acyl-carrier-protein] reductase [NADH] (EC 1.3.1.9)	antibiotic target in susceptible species	18193820;10869170;8284673
	Antibiotic Resistance	Akkermansia muciniphila strain AMDK-4	fig|239935.178.peg.1373	CUC01_06185		Iso-tRNA	Isoleucyl-tRNA synthetase (EC 6.1.1.5)	Isoleucyl-tRNA synthetase (EC 6.1.1.5)	antibiotic target in susceptible species	7929087
	Antibiotic Resistance	Akkermansia muciniphila strain AMDK-4	fig|239935.178.peg.1374			Iso-tRNA	Isoleucyl-tRNA synthetase (EC 6.1.1.5)	Isoleucyl-tRNA synthetase (EC 6.1.1.5)	antibiotic target in susceptible species	7929087
	Antibiotic Resistance	Akkermansia muciniphila strain AMDK-4	fig|239935.178.peg.1473	CUC01_06650		MacA	Macrolide-specific efflux protein MacA	Macrolide-specific efflux protein MacA	efflux pump conferring antibiotic resistance	11544226
	Antibiotic Resistance	Akkermansia muciniphila strain AMDK-4	fig|239935.178.peg.545	CUC01_02410		MexXY-OMP	Multidrug efflux system, inner membrane proton/drug antiporter (RND type) => MexY of MexXY/AxyXY	Multidrug efflux system, inner membrane proton/drug antiporter (RND type) => MexY of MexXY/AxyXY	efflux pump conferring antibiotic resistance	9925549
	Antibiotic Resistance	Akkermansia muciniphila strain AMDK-4	fig|239935.178.peg.546	CUC01_02415		MexXY-OMP	Multidrug efflux system, membrane fusion component => MexX of of MexXY/AxyXY	Multidrug efflux system, membrane fusion component => MexX of of MexXY/AxyXY	efflux pump conferring antibiotic resistance	9925549
	Antibiotic Resistance	Akkermansia muciniphila strain AMDK-4	fig|239935.178.peg.1238	CUC01_05520		S10p	SSU ribosomal protein S10p (S20e)	SSU ribosomal protein S10p (S20e)	antibiotic target in susceptible species	26124155
	Antibiotic Resistance	Akkermansia muciniphila strain AMDK-4	fig|239935.178.peg.1235	CUC01_05505		S12p	SSU ribosomal protein S12p (S23e)	SSU ribosomal protein S12p (S23e)	antibiotic target in susceptible species	7934937
	Antibiotic Resistance	Akkermansia muciniphila strain AMDK-4	fig|239935.178.peg.764	CUC01_03370		rho	Transcription termination factor Rho	Transcription termination factor Rho	antibiotic target in susceptible species	8466900
	Antibiotic Resistance	Akkermansia muciniphila strain AMDK-4	fig|239935.178.peg.310	CUC01_01365		rho	Transcription termination factor Rho	Transcription termination factor Rho	antibiotic target in susceptible species	8466900
	Antibiotic Resistance	Akkermansia muciniphila strain AMDK-4	fig|239935.178.peg.1237	CUC01_05515		EF-G	Translation elongation factor G	Translation elongation factor G	antibiotic target in susceptible species	17980694
	Antibiotic Resistance	Akkermansia muciniphila strain AMDK-4	fig|239935.178.peg.368	CUC01_01625		EF-Tu	Translation elongation factor Tu	Translation elongation factor Tu	antibiotic target in susceptible species	364475;9678602
	Antibiotic Resistance	Akkermansia muciniphila strain AMDK-4	fig|239935.178.peg.1947	CUC01_08755		MurA	UDP-N-acetylglucosamine 1-carboxyvinyltransferase (EC 2.5.1.7)	UDP-N-acetylglucosamine 1-carboxyvinyltransferase (EC 2.5.1.7)	antibiotic target in susceptible species	8994972
	Antibiotic Resistance	Akkermansia muciniphila strain AMDK-7 strain EB-AMDK-7	fig|239935.264.peg.2184	C1I88_09725		dxr	1-deoxy-D-xylulose 5-phosphate reductoisomerase (EC 1.1.1.267)	1-deoxy-D-xylulose 5-phosphate reductoisomerase (EC 1.1.1.267)	antibiotic target in susceptible species	16321944
	Antibiotic Resistance	Akkermansia muciniphila strain AMDK-7 strain EB-AMDK-7	fig|239935.264.peg.1701	C1I88_07560		kasA	3-oxoacyl-[acyl-carrier-protein] synthase, KASII (EC 2.3.1.179)	3-oxoacyl-[acyl-carrier-protein] synthase, KASII (EC 2.3.1.179)	antibiotic target in susceptible species	10428945
	Antibiotic Resistance	Akkermansia muciniphila strain AMDK-7 strain EB-AMDK-7	fig|239935.264.peg.1676	C1I88_07455		kasA	3-oxoacyl-[acyl-carrier-protein] synthase, KASII (EC 2.3.1.179)	3-oxoacyl-[acyl-carrier-protein] synthase, KASII (EC 2.3.1.179)	antibiotic target in susceptible species	10428945
	Antibiotic Resistance	Akkermansia muciniphila strain AMDK-7 strain EB-AMDK-7	fig|239935.264.peg.2316	C1I88_10315		Alr	Alanine racemase (EC 5.1.1.1)	Alanine racemase (EC 5.1.1.1)	antibiotic target in susceptible species	19748470;24303782
	Antibiotic Resistance	Akkermansia muciniphila strain AMDK-7 strain EB-AMDK-7	fig|239935.264.peg.2506	C1I88_11150		Alr	Alanine racemase (EC 5.1.1.1)	Alanine racemase (EC 5.1.1.1)	antibiotic target in susceptible species	19748470;24303782
	Antibiotic Resistance	Akkermansia muciniphila strain AMDK-7 strain EB-AMDK-7	fig|239935.264.peg.12	C1I88_00055		PgsA	CDP-diacylglycerol--glycerol-3-phosphate 3-phosphatidyltransferase (EC 2.7.8.5)	CDP-diacylglycerol--glycerol-3-phosphate 3-phosphatidyltransferase (EC 2.7.8.5)	protein altering cell wall charge conferring antibiotic resistance	22238576
	Antibiotic Resistance	Akkermansia muciniphila strain AMDK-7 strain EB-AMDK-7	fig|239935.264.peg.263	C1I88_01205			Class A beta-lactamase (EC 3.5.2.6)	Class A beta-lactamase (EC 3.5.2.6)	antibiotic inactivation enzyme
	Antibiotic Resistance	Akkermansia muciniphila strain AMDK-7 strain EB-AMDK-7	fig|239935.264.peg.822	C1I88_03720		Ddl	D-alanine--D-alanine ligase (EC 6.3.2.4)	D-alanine--D-alanine ligase (EC 6.3.2.4)	antibiotic target in susceptible species	24303782;24033232
	Antibiotic Resistance	Akkermansia muciniphila strain AMDK-7 strain EB-AMDK-7	fig|239935.264.peg.2529	C1I88_11260		folA, Dfr	Dihydrofolate reductase (EC 1.5.1.3)	Dihydrofolate reductase (EC 1.5.1.3)	antibiotic target in susceptible species	20169085;25288078
	Antibiotic Resistance	Akkermansia muciniphila strain AMDK-7 strain EB-AMDK-7	fig|239935.264.peg.1693	C1I88_07525		folP	Dihydropteroate synthase (EC 2.5.1.15)	Dihydropteroate synthase (EC 2.5.1.15)	antibiotic target in susceptible species	15673783
	Antibiotic Resistance	Akkermansia muciniphila strain AMDK-7 strain EB-AMDK-7	fig|239935.264.peg.1641	C1I88_07275		gyrA	DNA gyrase subunit A (EC 5.99.1.3)	DNA gyrase subunit A (EC 5.99.1.3)	antibiotic target in susceptible species	9293187
	Antibiotic Resistance	Akkermansia muciniphila strain AMDK-7 strain EB-AMDK-7	fig|239935.264.peg.1640	C1I88_07270		gyrB	DNA gyrase subunit B (EC 5.99.1.3)	DNA gyrase subunit B (EC 5.99.1.3)	antibiotic target in susceptible species	21693461;22279180;9293187
	Antibiotic Resistance	Akkermansia muciniphila strain AMDK-7 strain EB-AMDK-7	fig|239935.264.peg.1306	C1I88_05835		rpoB	DNA-directed RNA polymerase beta subunit (EC 2.7.7.6)	DNA-directed RNA polymerase beta subunit (EC 2.7.7.6)	antibiotic target in susceptible species	3050121;15047531;16723576
	Antibiotic Resistance	Akkermansia muciniphila strain AMDK-7 strain EB-AMDK-7	fig|239935.264.peg.1305	C1I88_05830		rpoC	DNA-directed RNA polymerase beta' subunit (EC 2.7.7.6)	DNA-directed RNA polymerase beta' subunit (EC 2.7.7.6)	antibiotic target in susceptible species	16723576
	Antibiotic Resistance	Akkermansia muciniphila strain AMDK-7 strain EB-AMDK-7	fig|239935.264.peg.2033	C1I88_09065		inhA, fabI	Enoyl-[acyl-carrier-protein] reductase [NADH] (EC 1.3.1.9)	Enoyl-[acyl-carrier-protein] reductase [NADH] (EC 1.3.1.9)	antibiotic target in susceptible species	18193820;10869170;8284673
	Antibiotic Resistance	Akkermansia muciniphila strain AMDK-7 strain EB-AMDK-7	fig|239935.264.peg.270	C1I88_01235		Iso-tRNA	Isoleucyl-tRNA synthetase (EC 6.1.1.5)	Isoleucyl-tRNA synthetase (EC 6.1.1.5)	antibiotic target in susceptible species	7929087
	Antibiotic Resistance	Akkermansia muciniphila strain AMDK-7 strain EB-AMDK-7	fig|239935.264.peg.122	C1I88_00555		MacA	Macrolide-specific efflux protein MacA	Macrolide-specific efflux protein MacA	efflux pump conferring antibiotic resistance	11544226
	Antibiotic Resistance	Akkermansia muciniphila strain AMDK-7 strain EB-AMDK-7	fig|239935.264.peg.1130	C1I88_05065		MexXY-OMP	Multidrug efflux system, inner membrane proton/drug antiporter (RND type) => MexY of MexXY/AxyXY	Multidrug efflux system, inner membrane proton/drug antiporter (RND type) => MexY of MexXY/AxyXY	efflux pump conferring antibiotic resistance	9925549
	Antibiotic Resistance	Akkermansia muciniphila strain AMDK-7 strain EB-AMDK-7	fig|239935.264.peg.1129	C1I88_05060		MexXY-OMP	Multidrug efflux system, membrane fusion component => MexX of of MexXY/AxyXY	Multidrug efflux system, membrane fusion component => MexX of of MexXY/AxyXY	efflux pump conferring antibiotic resistance	9925549
	Antibiotic Resistance	Akkermansia muciniphila strain AMDK-7 strain EB-AMDK-7	fig|239935.264.peg.404	C1I88_01890		S10p	SSU ribosomal protein S10p (S20e)	SSU ribosomal protein S10p (S20e)	antibiotic target in susceptible species	26124155
	Antibiotic Resistance	Akkermansia muciniphila strain AMDK-7 strain EB-AMDK-7	fig|239935.264.peg.407	C1I88_01905		S12p	SSU ribosomal protein S12p (S23e)	SSU ribosomal protein S12p (S23e)	antibiotic target in susceptible species	7934937
	Antibiotic Resistance	Akkermansia muciniphila strain AMDK-7 strain EB-AMDK-7	fig|239935.264.peg.875	C1I88_03955		rho	Transcription termination factor Rho	Transcription termination factor Rho	antibiotic target in susceptible species	8466900
	Antibiotic Resistance	Akkermansia muciniphila strain AMDK-7 strain EB-AMDK-7	fig|239935.264.peg.1371	C1I88_06130		rho	Transcription termination factor Rho	Transcription termination factor Rho	antibiotic target in susceptible species	8466900
	Antibiotic Resistance	Akkermansia muciniphila strain AMDK-7 strain EB-AMDK-7	fig|239935.264.peg.405	C1I88_01895		EF-G	Translation elongation factor G	Translation elongation factor G	antibiotic target in susceptible species	17980694
	Antibiotic Resistance	Akkermansia muciniphila strain AMDK-7 strain EB-AMDK-7	fig|239935.264.peg.1313	C1I88_05875		EF-Tu	Translation elongation factor Tu	Translation elongation factor Tu	antibiotic target in susceptible species	364475;9678602
	Antibiotic Resistance	Akkermansia muciniphila strain AMDK-7 strain EB-AMDK-7	fig|239935.264.peg.2366	C1I88_10550		MurA	UDP-N-acetylglucosamine 1-carboxyvinyltransferase (EC 2.5.1.7)	UDP-N-acetylglucosamine 1-carboxyvinyltransferase (EC 2.5.1.7)	antibiotic target in susceptible species	8994972
	Antibiotic Resistance	Akkermansia muciniphila strain AMDK-8 strain EB-AMDK-8	fig|239935.265.peg.2213	C1I90_09830		dxr	1-deoxy-D-xylulose 5-phosphate reductoisomerase (EC 1.1.1.267)	1-deoxy-D-xylulose 5-phosphate reductoisomerase (EC 1.1.1.267)	antibiotic target in susceptible species	16321944
	Antibiotic Resistance	Akkermansia muciniphila strain AMDK-8 strain EB-AMDK-8	fig|239935.265.peg.1733	C1I90_07695		kasA	3-oxoacyl-[acyl-carrier-protein] synthase, KASII (EC 2.3.1.179)	3-oxoacyl-[acyl-carrier-protein] synthase, KASII (EC 2.3.1.179)	antibiotic target in susceptible species	10428945
	Antibiotic Resistance	Akkermansia muciniphila strain AMDK-8 strain EB-AMDK-8	fig|239935.265.peg.1758	C1I90_07800		kasA	3-oxoacyl-[acyl-carrier-protein] synthase, KASII (EC 2.3.1.179)	3-oxoacyl-[acyl-carrier-protein] synthase, KASII (EC 2.3.1.179)	antibiotic target in susceptible species	10428945
	Antibiotic Resistance	Akkermansia muciniphila strain AMDK-8 strain EB-AMDK-8	fig|239935.265.peg.2348	C1I90_10440		Alr	Alanine racemase (EC 5.1.1.1)	Alanine racemase (EC 5.1.1.1)	antibiotic target in susceptible species	19748470;24303782
	Antibiotic Resistance	Akkermansia muciniphila strain AMDK-8 strain EB-AMDK-8	fig|239935.265.peg.2520	C1I90_11220		Alr	Alanine racemase (EC 5.1.1.1)	Alanine racemase (EC 5.1.1.1)	antibiotic target in susceptible species	19748470;24303782
	Antibiotic Resistance	Akkermansia muciniphila strain AMDK-8 strain EB-AMDK-8	fig|239935.265.peg.14	C1I90_00055		PgsA	CDP-diacylglycerol--glycerol-3-phosphate 3-phosphatidyltransferase (EC 2.7.8.5)	CDP-diacylglycerol--glycerol-3-phosphate 3-phosphatidyltransferase (EC 2.7.8.5)	protein altering cell wall charge conferring antibiotic resistance	22238576
	Antibiotic Resistance	Akkermansia muciniphila strain AMDK-8 strain EB-AMDK-8	fig|239935.265.peg.291	C1I90_01280			Class A beta-lactamase (EC 3.5.2.6)	Class A beta-lactamase (EC 3.5.2.6)	antibiotic inactivation enzyme
	Antibiotic Resistance	Akkermansia muciniphila strain AMDK-8 strain EB-AMDK-8	fig|239935.265.peg.868	C1I90_03970		Ddl	D-alanine--D-alanine ligase (EC 6.3.2.4)	D-alanine--D-alanine ligase (EC 6.3.2.4)	antibiotic target in susceptible species	24303782;24033232
	Antibiotic Resistance	Akkermansia muciniphila strain AMDK-8 strain EB-AMDK-8	fig|239935.265.peg.2543	C1I90_11330		folA, Dfr	Dihydrofolate reductase (EC 1.5.1.3)	Dihydrofolate reductase (EC 1.5.1.3)	antibiotic target in susceptible species	20169085;25288078
	Antibiotic Resistance	Akkermansia muciniphila strain AMDK-8 strain EB-AMDK-8	fig|239935.265.peg.1751	C1I90_07765		folP	Dihydropteroate synthase (EC 2.5.1.15)	Dihydropteroate synthase (EC 2.5.1.15)	antibiotic target in susceptible species	15673783
	Antibiotic Resistance	Akkermansia muciniphila strain AMDK-8 strain EB-AMDK-8	fig|239935.265.peg.1696	C1I90_07510		gyrA	DNA gyrase subunit A (EC 5.99.1.3)	DNA gyrase subunit A (EC 5.99.1.3)	antibiotic target in susceptible species	9293187
	Antibiotic Resistance	Akkermansia muciniphila strain AMDK-8 strain EB-AMDK-8	fig|239935.265.peg.1695	C1I90_07505		gyrB	DNA gyrase subunit B (EC 5.99.1.3)	DNA gyrase subunit B (EC 5.99.1.3)	antibiotic target in susceptible species	21693461;22279180;9293187
	Antibiotic Resistance	Akkermansia muciniphila strain AMDK-8 strain EB-AMDK-8	fig|239935.265.peg.1369	C1I90_06075		rpoB	DNA-directed RNA polymerase beta subunit (EC 2.7.7.6)	DNA-directed RNA polymerase beta subunit (EC 2.7.7.6)	antibiotic target in susceptible species	3050121;15047531;16723576
	Antibiotic Resistance	Akkermansia muciniphila strain AMDK-8 strain EB-AMDK-8	fig|239935.265.peg.1368	C1I90_06070		rpoC	DNA-directed RNA polymerase beta' subunit (EC 2.7.7.6)	DNA-directed RNA polymerase beta' subunit (EC 2.7.7.6)	antibiotic target in susceptible species	16723576
	Antibiotic Resistance	Akkermansia muciniphila strain AMDK-8 strain EB-AMDK-8	fig|239935.265.peg.2054	C1I90_09110		inhA, fabI	Enoyl-[acyl-carrier-protein] reductase [NADH] (EC 1.3.1.9)	Enoyl-[acyl-carrier-protein] reductase [NADH] (EC 1.3.1.9)	antibiotic target in susceptible species	18193820;10869170;8284673
	Antibiotic Resistance	Akkermansia muciniphila strain AMDK-8 strain EB-AMDK-8	fig|239935.265.peg.298	C1I90_01310		Iso-tRNA	Isoleucyl-tRNA synthetase (EC 6.1.1.5)	Isoleucyl-tRNA synthetase (EC 6.1.1.5)	antibiotic target in susceptible species	7929087
	Antibiotic Resistance	Akkermansia muciniphila strain AMDK-8 strain EB-AMDK-8	fig|239935.265.peg.174	C1I90_00745		MacA	Macrolide-specific efflux protein MacA	Macrolide-specific efflux protein MacA	efflux pump conferring antibiotic resistance	11544226
	Antibiotic Resistance	Akkermansia muciniphila strain AMDK-8 strain EB-AMDK-8	fig|239935.265.peg.1179	C1I90_05275		MexXY-OMP	Multidrug efflux system, inner membrane proton/drug antiporter (RND type) => MexY of MexXY/AxyXY	Multidrug efflux system, inner membrane proton/drug antiporter (RND type) => MexY of MexXY/AxyXY	efflux pump conferring antibiotic resistance	9925549
	Antibiotic Resistance	Akkermansia muciniphila strain AMDK-8 strain EB-AMDK-8	fig|239935.265.peg.1178	C1I90_05270		MexXY-OMP	Multidrug efflux system, membrane fusion component => MexX of of MexXY/AxyXY	Multidrug efflux system, membrane fusion component => MexX of of MexXY/AxyXY	efflux pump conferring antibiotic resistance	9925549
	Antibiotic Resistance	Akkermansia muciniphila strain AMDK-8 strain EB-AMDK-8	fig|239935.265.peg.482	C1I90_02210		S10p	SSU ribosomal protein S10p (S20e)	SSU ribosomal protein S10p (S20e)	antibiotic target in susceptible species	26124155
	Antibiotic Resistance	Akkermansia muciniphila strain AMDK-8 strain EB-AMDK-8	fig|239935.265.peg.485	C1I90_02225		S12p	SSU ribosomal protein S12p (S23e)	SSU ribosomal protein S12p (S23e)	antibiotic target in susceptible species	7934937
	Antibiotic Resistance	Akkermansia muciniphila strain AMDK-8 strain EB-AMDK-8	fig|239935.265.peg.931	C1I90_04250		rho	Transcription termination factor Rho	Transcription termination factor Rho	antibiotic target in susceptible species	8466900
	Antibiotic Resistance	Akkermansia muciniphila strain AMDK-8 strain EB-AMDK-8	fig|239935.265.peg.1434	C1I90_06380		rho	Transcription termination factor Rho	Transcription termination factor Rho	antibiotic target in susceptible species	8466900
	Antibiotic Resistance	Akkermansia muciniphila strain AMDK-8 strain EB-AMDK-8	fig|239935.265.peg.483	C1I90_02215		EF-G	Translation elongation factor G	Translation elongation factor G	antibiotic target in susceptible species	17980694
	Antibiotic Resistance	Akkermansia muciniphila strain AMDK-8 strain EB-AMDK-8	fig|239935.265.peg.1376	C1I90_06115		EF-Tu	Translation elongation factor Tu	Translation elongation factor Tu	antibiotic target in susceptible species	364475;9678602
	Antibiotic Resistance	Akkermansia muciniphila strain AMDK-8 strain EB-AMDK-8	fig|239935.265.peg.2397	C1I90_10665		MurA	UDP-N-acetylglucosamine 1-carboxyvinyltransferase (EC 2.5.1.7)	UDP-N-acetylglucosamine 1-carboxyvinyltransferase (EC 2.5.1.7)	antibiotic target in susceptible species	8994972
	Antibiotic Resistance	Akkermansia muciniphila strain AMUC	fig|239935.2451.peg.2052	KDJ95_08795		dxr	1-deoxy-D-xylulose 5-phosphate reductoisomerase (EC 1.1.1.267)	1-deoxy-D-xylulose 5-phosphate reductoisomerase (EC 1.1.1.267)	antibiotic target in susceptible species	16321944
	Antibiotic Resistance	Akkermansia muciniphila strain AMUC	fig|239935.2451.peg.1568	KDJ95_06720		kasA	3-oxoacyl-[acyl-carrier-protein] synthase, KASII (EC 2.3.1.179)	3-oxoacyl-[acyl-carrier-protein] synthase, KASII (EC 2.3.1.179)	antibiotic target in susceptible species	10428945
	Antibiotic Resistance	Akkermansia muciniphila strain AMUC	fig|239935.2451.peg.1639	KDJ95_07040		kasA	3-oxoacyl-[acyl-carrier-protein] synthase, KASII (EC 2.3.1.179)	3-oxoacyl-[acyl-carrier-protein] synthase, KASII (EC 2.3.1.179)	antibiotic target in susceptible species	10428945
	Antibiotic Resistance	Akkermansia muciniphila strain AMUC	fig|239935.2451.peg.2370	KDJ95_10150		Alr	Alanine racemase (EC 5.1.1.1)	Alanine racemase (EC 5.1.1.1)	antibiotic target in susceptible species	19748470;24303782
	Antibiotic Resistance	Akkermansia muciniphila strain AMUC	fig|239935.2451.peg.2184	KDJ95_09360		Alr	Alanine racemase (EC 5.1.1.1)	Alanine racemase (EC 5.1.1.1)	antibiotic target in susceptible species	19748470;24303782
	Antibiotic Resistance	Akkermansia muciniphila strain AMUC	fig|239935.2451.peg.12	KDJ95_00055		PgsA	CDP-diacylglycerol--glycerol-3-phosphate 3-phosphatidyltransferase (EC 2.7.8.5)	CDP-diacylglycerol--glycerol-3-phosphate 3-phosphatidyltransferase (EC 2.7.8.5)	protein altering cell wall charge conferring antibiotic resistance	22238576
	Antibiotic Resistance	Akkermansia muciniphila strain AMUC	fig|239935.2451.peg.217	KDJ95_00940		bla	Class A beta-lactamase (EC 3.5.2.6)	Class A beta-lactamase (EC 3.5.2.6)	antibiotic inactivation enzyme
	Antibiotic Resistance	Akkermansia muciniphila strain AMUC	fig|239935.2451.peg.773	KDJ95_03340		Ddl	D-alanine--D-alanine ligase (EC 6.3.2.4)	D-alanine--D-alanine ligase (EC 6.3.2.4)	antibiotic target in susceptible species	24303782;24033232
	Antibiotic Resistance	Akkermansia muciniphila strain AMUC	fig|239935.2451.peg.2392	KDJ95_10260		folA, Dfr	Dihydrofolate reductase (EC 1.5.1.3)	Dihydrofolate reductase (EC 1.5.1.3)	antibiotic target in susceptible species	20169085;25288078
	Antibiotic Resistance	Akkermansia muciniphila strain AMUC	fig|239935.2451.peg.1630	KDJ95_07010		folP	Dihydropteroate synthase (EC 2.5.1.15)	Dihydropteroate synthase (EC 2.5.1.15)	antibiotic target in susceptible species	15673783
	Antibiotic Resistance	Akkermansia muciniphila strain AMUC	fig|239935.2451.peg.1524	KDJ95_06520		gyrA	DNA gyrase subunit A (EC 5.99.1.3)	DNA gyrase subunit A (EC 5.99.1.3)	antibiotic target in susceptible species	9293187
	Antibiotic Resistance	Akkermansia muciniphila strain AMUC	fig|239935.2451.peg.1523	KDJ95_06515		gyrB	DNA gyrase subunit B (EC 5.99.1.3)	DNA gyrase subunit B (EC 5.99.1.3)	antibiotic target in susceptible species	21693461;22279180;9293187
	Antibiotic Resistance	Akkermansia muciniphila strain AMUC	fig|239935.2451.peg.1226	KDJ95_05255		rpoB	DNA-directed RNA polymerase beta subunit (EC 2.7.7.6)	DNA-directed RNA polymerase beta subunit (EC 2.7.7.6)	antibiotic target in susceptible species	3050121;15047531;16723576
	Antibiotic Resistance	Akkermansia muciniphila strain AMUC	fig|239935.2451.peg.1225	KDJ95_05250		rpoC	DNA-directed RNA polymerase beta' subunit (EC 2.7.7.6)	DNA-directed RNA polymerase beta' subunit (EC 2.7.7.6)	antibiotic target in susceptible species	16723576
	Antibiotic Resistance	Akkermansia muciniphila strain AMUC	fig|239935.2451.peg.1936	KDJ95_08310		inhA, fabI	Enoyl-[acyl-carrier-protein] reductase [NADH] (EC 1.3.1.9)	Enoyl-[acyl-carrier-protein] reductase [NADH] (EC 1.3.1.9)	antibiotic target in susceptible species	18193820;10869170;8284673
	Antibiotic Resistance	Akkermansia muciniphila strain AMUC	fig|239935.2451.peg.224	KDJ95_00970		Iso-tRNA	Isoleucyl-tRNA synthetase (EC 6.1.1.5)	Isoleucyl-tRNA synthetase (EC 6.1.1.5)	antibiotic target in susceptible species	7929087
	Antibiotic Resistance	Akkermansia muciniphila strain AMUC	fig|239935.2451.peg.125	KDJ95_00535		MacA	Macrolide-specific efflux protein MacA	Macrolide-specific efflux protein MacA	efflux pump conferring antibiotic resistance	11544226
	Antibiotic Resistance	Akkermansia muciniphila strain AMUC	fig|239935.2451.peg.1051	KDJ95_04515		MexXY-OMP	Multidrug efflux system, inner membrane proton/drug antiporter (RND type) => MexY of MexXY/AxyXY	Multidrug efflux system, inner membrane proton/drug antiporter (RND type) => MexY of MexXY/AxyXY	efflux pump conferring antibiotic resistance	9925549
	Antibiotic Resistance	Akkermansia muciniphila strain AMUC	fig|239935.2451.peg.1050	KDJ95_04510		MexXY-OMP	Multidrug efflux system, membrane fusion component => MexX of of MexXY/AxyXY	Multidrug efflux system, membrane fusion component => MexX of of MexXY/AxyXY	efflux pump conferring antibiotic resistance	9925549
	Antibiotic Resistance	Akkermansia muciniphila strain AMUC	fig|239935.2451.peg.358	KDJ95_01585		S10p	SSU ribosomal protein S10p (S20e)	SSU ribosomal protein S10p (S20e)	antibiotic target in susceptible species	26124155
	Antibiotic Resistance	Akkermansia muciniphila strain AMUC	fig|239935.2451.peg.361	KDJ95_01600		S12p	SSU ribosomal protein S12p (S23e)	SSU ribosomal protein S12p (S23e)	antibiotic target in susceptible species	7934937
	Antibiotic Resistance	Akkermansia muciniphila strain AMUC	fig|239935.2451.peg.831	KDJ95_03575		rho	Transcription termination factor Rho	Transcription termination factor Rho	antibiotic target in susceptible species	8466900
	Antibiotic Resistance	Akkermansia muciniphila strain AMUC	fig|239935.2451.peg.1291	KDJ95_05540		rho	Transcription termination factor Rho	Transcription termination factor Rho	antibiotic target in susceptible species	8466900
	Antibiotic Resistance	Akkermansia muciniphila strain AMUC	fig|239935.2451.peg.359	KDJ95_01590		EF-G	Translation elongation factor G	Translation elongation factor G	antibiotic target in susceptible species	17980694
	Antibiotic Resistance	Akkermansia muciniphila strain AMUC	fig|239935.2451.peg.1233	KDJ95_05295		EF-Tu	Translation elongation factor Tu	Translation elongation factor Tu	antibiotic target in susceptible species	364475;9678602
	Antibiotic Resistance	Akkermansia muciniphila strain AMUC	fig|239935.2451.peg.2236	KDJ95_09585		MurA	UDP-N-acetylglucosamine 1-carboxyvinyltransferase (EC 2.5.1.7)	UDP-N-acetylglucosamine 1-carboxyvinyltransferase (EC 2.5.1.7)	antibiotic target in susceptible species	8994972
	Antibiotic Resistance	Akkermansia muciniphila strain An78	fig|239935.29.peg.2183	B5G29_09745			1-deoxy-D-xylulose 5-phosphate reductoisomerase (EC 1.1.1.267)		antibiotic target in susceptible species	16321944
	Antibiotic Resistance	Akkermansia muciniphila strain An78	fig|239935.29.peg.150	B5G29_00675			3-oxoacyl-[acyl-carrier-protein] synthase, KASII (EC 2.3.1.179)		antibiotic target in susceptible species	10428945
	Antibiotic Resistance	Akkermansia muciniphila strain An78	fig|239935.29.peg.175	B5G29_00775			3-oxoacyl-[acyl-carrier-protein] synthase, KASII (EC 2.3.1.179)		antibiotic target in susceptible species	10428945
	Antibiotic Resistance	Akkermansia muciniphila strain An78	fig|239935.29.peg.2051	B5G29_09130			Alanine racemase (EC 5.1.1.1)		antibiotic target in susceptible species	19748470;24303782
	Antibiotic Resistance	Akkermansia muciniphila strain An78	fig|239935.29.peg.602	B5G29_02680			Alanine racemase (EC 5.1.1.1)		antibiotic target in susceptible species	19748470;24303782
	Antibiotic Resistance	Akkermansia muciniphila strain An78	fig|239935.29.peg.865	B5G29_03825			CDP-diacylglycerol--glycerol-3-phosphate 3-phosphatidyltransferase (EC 2.7.8.5)		protein altering cell wall charge conferring antibiotic resistance	22238576
	Antibiotic Resistance	Akkermansia muciniphila strain An78	fig|239935.29.peg.2648	B5G29_11780			Class A beta-lactamase (EC 3.5.2.6)		antibiotic inactivation enzyme
	Antibiotic Resistance	Akkermansia muciniphila strain An78	fig|239935.29.peg.2354	B5G29_10465			D-alanine--D-alanine ligase (EC 6.3.2.4)		antibiotic target in susceptible species	24303782;24033232
	Antibiotic Resistance	Akkermansia muciniphila strain An78	fig|239935.29.peg.625	B5G29_02790			Dihydrofolate reductase (EC 1.5.1.3)		antibiotic target in susceptible species	20169085;25288078
	Antibiotic Resistance	Akkermansia muciniphila strain An78	fig|239935.29.peg.167	B5G29_00740			Dihydropteroate synthase (EC 2.5.1.15)		antibiotic target in susceptible species	15673783
	Antibiotic Resistance	Akkermansia muciniphila strain An78	fig|239935.29.peg.105	B5G29_00465			DNA gyrase subunit A (EC 5.99.1.3)		antibiotic target in susceptible species	9293187
	Antibiotic Resistance	Akkermansia muciniphila strain An78	fig|239935.29.peg.104	B5G29_00460			DNA gyrase subunit B (EC 5.99.1.3)		antibiotic target in susceptible species	21693461;22279180;9293187
	Antibiotic Resistance	Akkermansia muciniphila strain An78	fig|239935.29.peg.1282	B5G29_05705			DNA-directed RNA polymerase beta subunit (EC 2.7.7.6)		antibiotic target in susceptible species	3050121;15047531;16723576
	Antibiotic Resistance	Akkermansia muciniphila strain An78	fig|239935.29.peg.1283	B5G29_05710			DNA-directed RNA polymerase beta' subunit (EC 2.7.7.6)		antibiotic target in susceptible species	16723576
	Antibiotic Resistance	Akkermansia muciniphila strain An78	fig|239935.29.peg.467	B5G29_02115			Enoyl-[acyl-carrier-protein] reductase [NADH] (EC 1.3.1.9)		antibiotic target in susceptible species	18193820;10869170;8284673
	Antibiotic Resistance	Akkermansia muciniphila strain An78	fig|239935.29.peg.2641	B5G29_11750			Isoleucyl-tRNA synthetase (EC 6.1.1.5)		antibiotic target in susceptible species	7929087
	Antibiotic Resistance	Akkermansia muciniphila strain An78	fig|239935.29.peg.1407	B5G29_06260			LSU ribosomal protein L6p (L9e)		antibiotic target in susceptible species	19289529;17923494
	Antibiotic Resistance	Akkermansia muciniphila strain An78	fig|239935.29.peg.980	B5G29_04360			Macrolide-specific efflux protein MacA		efflux pump conferring antibiotic resistance	11544226
	Antibiotic Resistance	Akkermansia muciniphila strain An78	fig|239935.29.peg.1452	B5G29_06445			Multidrug efflux system, inner membrane proton/drug antiporter (RND type) => MexY of MexXY/AxyXY		efflux pump conferring antibiotic resistance	9925549
	Antibiotic Resistance	Akkermansia muciniphila strain An78	fig|239935.29.peg.1453	B5G29_06450			Multidrug efflux system, membrane fusion component => MexX of of MexXY/AxyXY		efflux pump conferring antibiotic resistance	9925549
	Antibiotic Resistance	Akkermansia muciniphila strain An78	fig|239935.29.peg.1837	B5G29_08165			SSU ribosomal protein S10p (S20e)		antibiotic target in susceptible species	26124155
	Antibiotic Resistance	Akkermansia muciniphila strain An78	fig|239935.29.peg.1834	B5G29_08150			SSU ribosomal protein S12p (S23e)		antibiotic target in susceptible species	7934937
	Antibiotic Resistance	Akkermansia muciniphila strain An78	fig|239935.29.peg.1219	B5G29_05405			Transcription termination factor Rho		antibiotic target in susceptible species	8466900
	Antibiotic Resistance	Akkermansia muciniphila strain An78	fig|239935.29.peg.2294	B5G29_10210			Transcription termination factor Rho		antibiotic target in susceptible species	8466900
	Antibiotic Resistance	Akkermansia muciniphila strain An78	fig|239935.29.peg.1836	B5G29_08160			Translation elongation factor G		antibiotic target in susceptible species	17980694;19289529;19289529;17325218;19289529
	Antibiotic Resistance	Akkermansia muciniphila strain An78	fig|239935.29.peg.1275	B5G29_05665			Translation elongation factor Tu		antibiotic target in susceptible species	364475;9678602
	Antibiotic Resistance	Akkermansia muciniphila strain An78	fig|239935.29.peg.1996	B5G29_08885			UDP-N-acetylglucosamine 1-carboxyvinyltransferase (EC 2.5.1.7)		antibiotic target in susceptible species	8994972
	Antibiotic Resistance	Akkermansia muciniphila strain BIOML-A1	fig|239935.2174.peg.314	F1875_10060		dxr	1-deoxy-D-xylulose 5-phosphate reductoisomerase (EC 1.1.1.267)	1-deoxy-D-xylulose 5-phosphate reductoisomerase (EC 1.1.1.267)	antibiotic target in susceptible species	16321944
	Antibiotic Resistance	Akkermansia muciniphila strain BIOML-A1	fig|239935.2174.peg.1919	F1875_05315		Erm(F)/Erm(35)	23S rRNA (adenine(2058)-N(6))-dimethyltransferase (EC 2.1.1.184) => Erm(F)/Erm(35)	23S rRNA (adenine(2058)-N(6))-dimethyltransferase (EC 2.1.1.184) => Erm(F)/Erm(35)	antibiotic target modifying enzyme	26107936;26219215;1804017
	Antibiotic Resistance	Akkermansia muciniphila strain BIOML-A1	fig|239935.2174.peg.2690	F1875_08600		kasA	3-oxoacyl-[acyl-carrier-protein] synthase, KASII (EC 2.3.1.179)	3-oxoacyl-[acyl-carrier-protein] synthase, KASII (EC 2.3.1.179)	antibiotic target in susceptible species	10428945
	Antibiotic Resistance	Akkermansia muciniphila strain BIOML-A1	fig|239935.2174.peg.2714	F1875_08695		kasA	3-oxoacyl-[acyl-carrier-protein] synthase, KASII (EC 2.3.1.179)	3-oxoacyl-[acyl-carrier-protein] synthase, KASII (EC 2.3.1.179)	antibiotic target in susceptible species	10428945
	Antibiotic Resistance	Akkermansia muciniphila strain BIOML-A1	fig|239935.2174.peg.1493	F1875_03525		Alr	Alanine racemase (EC 5.1.1.1)	Alanine racemase (EC 5.1.1.1)	antibiotic target in susceptible species	19748470;24303782
	Antibiotic Resistance	Akkermansia muciniphila strain BIOML-A1	fig|239935.2174.peg.1665	F1875_04265		Alr	Alanine racemase (EC 5.1.1.1)	Alanine racemase (EC 5.1.1.1)	antibiotic target in susceptible species	19748470;24303782
	Antibiotic Resistance	Akkermansia muciniphila strain BIOML-A1	fig|239935.2174.peg.1754	F1875_04620		PgsA	CDP-diacylglycerol--glycerol-3-phosphate 3-phosphatidyltransferase (EC 2.7.8.5)	CDP-diacylglycerol--glycerol-3-phosphate 3-phosphatidyltransferase (EC 2.7.8.5)	protein altering cell wall charge conferring antibiotic resistance	22238576
	Antibiotic Resistance	Akkermansia muciniphila strain BIOML-A1	fig|239935.2174.peg.578	F1875_11140		bla	Class A beta-lactamase (EC 3.5.2.6)	Class A beta-lactamase (EC 3.5.2.6)	antibiotic inactivation enzyme
	Antibiotic Resistance	Akkermansia muciniphila strain BIOML-A1	fig|239935.2174.peg.1167	F1875_02260		Ddl	D-alanine--D-alanine ligase (EC 6.3.2.4)	D-alanine--D-alanine ligase (EC 6.3.2.4)	antibiotic target in susceptible species	24303782;24033232
	Antibiotic Resistance	Akkermansia muciniphila strain BIOML-A1	fig|239935.2174.peg.1470	F1875_03415		folA, Dfr	Dihydrofolate reductase (EC 1.5.1.3)	Dihydrofolate reductase (EC 1.5.1.3)	antibiotic target in susceptible species	20169085;25288078
	Antibiotic Resistance	Akkermansia muciniphila strain BIOML-A1	fig|239935.2174.peg.2706	F1875_08665		folP	Dihydropteroate synthase (EC 2.5.1.15)	Dihydropteroate synthase (EC 2.5.1.15)	antibiotic target in susceptible species	15673783
	Antibiotic Resistance	Akkermansia muciniphila strain BIOML-A1	fig|239935.2174.peg.2644	F1875_08390		gyrA	DNA gyrase subunit A (EC 5.99.1.3)	DNA gyrase subunit A (EC 5.99.1.3)	antibiotic target in susceptible species	9293187
	Antibiotic Resistance	Akkermansia muciniphila strain BIOML-A1	fig|239935.2174.peg.2643	F1875_08385		gyrB	DNA gyrase subunit B (EC 5.99.1.3)	DNA gyrase subunit B (EC 5.99.1.3)	antibiotic target in susceptible species	21693461;22279180;9293187
	Antibiotic Resistance	Akkermansia muciniphila strain BIOML-A1	fig|239935.2174.peg.2513	F1875_07805		rpoB	DNA-directed RNA polymerase beta subunit (EC 2.7.7.6)	DNA-directed RNA polymerase beta subunit (EC 2.7.7.6)	antibiotic target in susceptible species	3050121;15047531;16723576
	Antibiotic Resistance	Akkermansia muciniphila strain BIOML-A1	fig|239935.2174.peg.2514	F1875_07810		rpoC	DNA-directed RNA polymerase beta' subunit (EC 2.7.7.6)	DNA-directed RNA polymerase beta' subunit (EC 2.7.7.6)	antibiotic target in susceptible species	16723576
	Antibiotic Resistance	Akkermansia muciniphila strain BIOML-A1	fig|239935.2174.peg.2144	F1875_06275		inhA, fabI	Enoyl-[acyl-carrier-protein] reductase [NADH] (EC 1.3.1.9)	Enoyl-[acyl-carrier-protein] reductase [NADH] (EC 1.3.1.9)	antibiotic target in susceptible species	18193820;10869170;8284673
	Antibiotic Resistance	Akkermansia muciniphila strain BIOML-A1	fig|239935.2174.peg.585	F1875_11170		Iso-tRNA	Isoleucyl-tRNA synthetase (EC 6.1.1.5)	Isoleucyl-tRNA synthetase (EC 6.1.1.5)	antibiotic target in susceptible species	7929087
	Antibiotic Resistance	Akkermansia muciniphila strain BIOML-A1	fig|239935.2174.peg.1922	F1875_05330		MacA	Macrolide-specific efflux protein MacA	Macrolide-specific efflux protein MacA	efflux pump conferring antibiotic resistance	11544226
	Antibiotic Resistance	Akkermansia muciniphila strain BIOML-A1	fig|239935.2174.peg.2323	F1875_06990		MexXY-OMP	Multidrug efflux system, inner membrane proton/drug antiporter (RND type) => MexY of MexXY/AxyXY	Multidrug efflux system, inner membrane proton/drug antiporter (RND type) => MexY of MexXY/AxyXY	efflux pump conferring antibiotic resistance	9925549
	Antibiotic Resistance	Akkermansia muciniphila strain BIOML-A1	fig|239935.2174.peg.2322	F1875_06985		MexXY-OMP	Multidrug efflux system, membrane fusion component => MexX of of MexXY/AxyXY	Multidrug efflux system, membrane fusion component => MexX of of MexXY/AxyXY	efflux pump conferring antibiotic resistance	9925549
	Antibiotic Resistance	Akkermansia muciniphila strain BIOML-A1	fig|239935.2174.peg.912	F1875_01350		S10p	SSU ribosomal protein S10p (S20e)	SSU ribosomal protein S10p (S20e)	antibiotic target in susceptible species	26124155
	Antibiotic Resistance	Akkermansia muciniphila strain BIOML-A1	fig|239935.2174.peg.909	F1875_01335		S12p	SSU ribosomal protein S12p (S23e)	SSU ribosomal protein S12p (S23e)	antibiotic target in susceptible species	7934937
	Antibiotic Resistance	Akkermansia muciniphila strain BIOML-A1	fig|239935.2174.peg.1230	F1875_02520		rho	Transcription termination factor Rho	Transcription termination factor Rho	antibiotic target in susceptible species	8466900
	Antibiotic Resistance	Akkermansia muciniphila strain BIOML-A1	fig|239935.2174.peg.2449	F1875_07520		rho	Transcription termination factor Rho	Transcription termination factor Rho	antibiotic target in susceptible species	8466900
	Antibiotic Resistance	Akkermansia muciniphila strain BIOML-A1	fig|239935.2174.peg.911	F1875_01345		EF-G	Translation elongation factor G	Translation elongation factor G	antibiotic target in susceptible species	17980694
	Antibiotic Resistance	Akkermansia muciniphila strain BIOML-A1	fig|239935.2174.peg.2506	F1875_07765		EF-Tu	Translation elongation factor Tu	Translation elongation factor Tu	antibiotic target in susceptible species	364475;9678602
	Antibiotic Resistance	Akkermansia muciniphila strain BIOML-A1	fig|239935.2174.peg.1616	F1875_04045		MurA	UDP-N-acetylglucosamine 1-carboxyvinyltransferase (EC 2.5.1.7)	UDP-N-acetylglucosamine 1-carboxyvinyltransferase (EC 2.5.1.7)	antibiotic target in susceptible species	8994972
	Antibiotic Resistance	Akkermansia muciniphila strain BIOML-A11	fig|239935.2165.peg.1945	F1892_06700		dxr	1-deoxy-D-xylulose 5-phosphate reductoisomerase (EC 1.1.1.267)	1-deoxy-D-xylulose 5-phosphate reductoisomerase (EC 1.1.1.267)	antibiotic target in susceptible species	16321944
	Antibiotic Resistance	Akkermansia muciniphila strain BIOML-A11	fig|239935.2165.peg.2177	F1892_07635		Erm(F)/Erm(35)	23S rRNA (adenine(2058)-N(6))-dimethyltransferase (EC 2.1.1.184) => Erm(F)/Erm(35)	23S rRNA (adenine(2058)-N(6))-dimethyltransferase (EC 2.1.1.184) => Erm(F)/Erm(35)	antibiotic target modifying enzyme	26107936;26219215;1804017
	Antibiotic Resistance	Akkermansia muciniphila strain BIOML-A11	fig|239935.2165.peg.2620	F1892_09555		kasA	3-oxoacyl-[acyl-carrier-protein] synthase, KASII (EC 2.3.1.179)	3-oxoacyl-[acyl-carrier-protein] synthase, KASII (EC 2.3.1.179)	antibiotic target in susceptible species	10428945
	Antibiotic Resistance	Akkermansia muciniphila strain BIOML-A11	fig|239935.2165.peg.2644	F1892_09650		kasA	3-oxoacyl-[acyl-carrier-protein] synthase, KASII (EC 2.3.1.179)	3-oxoacyl-[acyl-carrier-protein] synthase, KASII (EC 2.3.1.179)	antibiotic target in susceptible species	10428945
	Antibiotic Resistance	Akkermansia muciniphila strain BIOML-A11	fig|239935.2165.peg.1640	F1892_05405		Alr	Alanine racemase (EC 5.1.1.1)	Alanine racemase (EC 5.1.1.1)	antibiotic target in susceptible species	19748470;24303782
	Antibiotic Resistance	Akkermansia muciniphila strain BIOML-A11	fig|239935.2165.peg.1811	F1892_06145		Alr	Alanine racemase (EC 5.1.1.1)	Alanine racemase (EC 5.1.1.1)	antibiotic target in susceptible species	19748470;24303782
	Antibiotic Resistance	Akkermansia muciniphila strain BIOML-A11	fig|239935.2165.peg.2011	F1892_06955		PgsA	CDP-diacylglycerol--glycerol-3-phosphate 3-phosphatidyltransferase (EC 2.7.8.5)	CDP-diacylglycerol--glycerol-3-phosphate 3-phosphatidyltransferase (EC 2.7.8.5)	protein altering cell wall charge conferring antibiotic resistance	22238576
	Antibiotic Resistance	Akkermansia muciniphila strain BIOML-A11	fig|239935.2165.peg.2772	F1892_10185		bla	Class A beta-lactamase (EC 3.5.2.6)	Class A beta-lactamase (EC 3.5.2.6)	antibiotic inactivation enzyme
	Antibiotic Resistance	Akkermansia muciniphila strain BIOML-A11	fig|239935.2165.peg.1226	F1892_03755		Ddl	D-alanine--D-alanine ligase (EC 6.3.2.4)	D-alanine--D-alanine ligase (EC 6.3.2.4)	antibiotic target in susceptible species	24303782;24033232
	Antibiotic Resistance	Akkermansia muciniphila strain BIOML-A11	fig|239935.2165.peg.1618	F1892_05295		folA, Dfr	Dihydrofolate reductase (EC 1.5.1.3)	Dihydrofolate reductase (EC 1.5.1.3)	antibiotic target in susceptible species	20169085;25288078
	Antibiotic Resistance	Akkermansia muciniphila strain BIOML-A11	fig|239935.2165.peg.2637	F1892_09620		folP	Dihydropteroate synthase (EC 2.5.1.15)	Dihydropteroate synthase (EC 2.5.1.15)	antibiotic target in susceptible species	15673783
	Antibiotic Resistance	Akkermansia muciniphila strain BIOML-A11	fig|239935.2165.peg.2575	F1892_09345		gyrA	DNA gyrase subunit A (EC 5.99.1.3)	DNA gyrase subunit A (EC 5.99.1.3)	antibiotic target in susceptible species	9293187
	Antibiotic Resistance	Akkermansia muciniphila strain BIOML-A11	fig|239935.2165.peg.2574	F1892_09340		gyrB	DNA gyrase subunit B (EC 5.99.1.3)	DNA gyrase subunit B (EC 5.99.1.3)	antibiotic target in susceptible species	21693461;22279180;9293187
	Antibiotic Resistance	Akkermansia muciniphila strain BIOML-A11	fig|239935.2165.peg.2452	F1892_08805		rpoB	DNA-directed RNA polymerase beta subunit (EC 2.7.7.6)	DNA-directed RNA polymerase beta subunit (EC 2.7.7.6)	antibiotic target in susceptible species	3050121;15047531;16723576
	Antibiotic Resistance	Akkermansia muciniphila strain BIOML-A11	fig|239935.2165.peg.2451	F1892_08800		rpoC	DNA-directed RNA polymerase beta' subunit (EC 2.7.7.6)	DNA-directed RNA polymerase beta' subunit (EC 2.7.7.6)	antibiotic target in susceptible species	16723576
	Antibiotic Resistance	Akkermansia muciniphila strain BIOML-A11	fig|239935.2165.peg.1022	F1892_02930		inhA, fabI	Enoyl-[acyl-carrier-protein] reductase [NADH] (EC 1.3.1.9)	Enoyl-[acyl-carrier-protein] reductase [NADH] (EC 1.3.1.9)	antibiotic target in susceptible species	18193820;10869170;8284673
	Antibiotic Resistance	Akkermansia muciniphila strain BIOML-A11	fig|239935.2165.peg.2765	F1892_10155		Iso-tRNA	Isoleucyl-tRNA synthetase (EC 6.1.1.5)	Isoleucyl-tRNA synthetase (EC 6.1.1.5)	antibiotic target in susceptible species	7929087
	Antibiotic Resistance	Akkermansia muciniphila strain BIOML-A11	fig|239935.2165.peg.2180	F1892_07650		MacA	Macrolide-specific efflux protein MacA	Macrolide-specific efflux protein MacA	efflux pump conferring antibiotic resistance	11544226
	Antibiotic Resistance	Akkermansia muciniphila strain BIOML-A11	fig|239935.2165.peg.2374	F1892_08480		MexXY-OMP	Multidrug efflux system, inner membrane proton/drug antiporter (RND type) => MexY of MexXY/AxyXY	Multidrug efflux system, inner membrane proton/drug antiporter (RND type) => MexY of MexXY/AxyXY	efflux pump conferring antibiotic resistance	9925549
	Antibiotic Resistance	Akkermansia muciniphila strain BIOML-A11	fig|239935.2165.peg.2375	F1892_08485		MexXY-OMP	Multidrug efflux system, membrane fusion component => MexX of of MexXY/AxyXY	Multidrug efflux system, membrane fusion component => MexX of of MexXY/AxyXY	efflux pump conferring antibiotic resistance	9925549
	Antibiotic Resistance	Akkermansia muciniphila strain BIOML-A11	fig|239935.2165.peg.619	F1892_01350		S10p	SSU ribosomal protein S10p (S20e)	SSU ribosomal protein S10p (S20e)	antibiotic target in susceptible species	26124155
	Antibiotic Resistance	Akkermansia muciniphila strain BIOML-A11	fig|239935.2165.peg.616	F1892_01335		S12p	SSU ribosomal protein S12p (S23e)	SSU ribosomal protein S12p (S23e)	antibiotic target in susceptible species	7934937
	Antibiotic Resistance	Akkermansia muciniphila strain BIOML-A11	fig|239935.2165.peg.1288	F1892_04015		rho	Transcription termination factor Rho	Transcription termination factor Rho	antibiotic target in susceptible species	8466900
	Antibiotic Resistance	Akkermansia muciniphila strain BIOML-A11	fig|239935.2165.peg.2516	F1892_09090		rho	Transcription termination factor Rho	Transcription termination factor Rho	antibiotic target in susceptible species	8466900
	Antibiotic Resistance	Akkermansia muciniphila strain BIOML-A11	fig|239935.2165.peg.618	F1892_01345		EF-G	Translation elongation factor G	Translation elongation factor G	antibiotic target in susceptible species	17980694
	Antibiotic Resistance	Akkermansia muciniphila strain BIOML-A11	fig|239935.2165.peg.2459	F1892_08845		EF-Tu	Translation elongation factor Tu	Translation elongation factor Tu	antibiotic target in susceptible species	364475;9678602
	Antibiotic Resistance	Akkermansia muciniphila strain BIOML-A11	fig|239935.2165.peg.1762	F1892_05925		MurA	UDP-N-acetylglucosamine 1-carboxyvinyltransferase (EC 2.5.1.7)	UDP-N-acetylglucosamine 1-carboxyvinyltransferase (EC 2.5.1.7)	antibiotic target in susceptible species	8994972
	Antibiotic Resistance	Akkermansia muciniphila strain BIOML-A13	fig|239935.2164.peg.2011	F1896_06250		dxr	1-deoxy-D-xylulose 5-phosphate reductoisomerase (EC 1.1.1.267)	1-deoxy-D-xylulose 5-phosphate reductoisomerase (EC 1.1.1.267)	antibiotic target in susceptible species	16321944
	Antibiotic Resistance	Akkermansia muciniphila strain BIOML-A13	fig|239935.2164.peg.2258	F1896_07210		Erm(F)/Erm(35)	23S rRNA (adenine(2058)-N(6))-dimethyltransferase (EC 2.1.1.184) => Erm(F)/Erm(35)	23S rRNA (adenine(2058)-N(6))-dimethyltransferase (EC 2.1.1.184) => Erm(F)/Erm(35)	antibiotic target modifying enzyme	26107936;26219215;1804017
	Antibiotic Resistance	Akkermansia muciniphila strain BIOML-A13	fig|239935.2164.peg.2861	F1896_09605		kasA	3-oxoacyl-[acyl-carrier-protein] synthase, KASII (EC 2.3.1.179)	3-oxoacyl-[acyl-carrier-protein] synthase, KASII (EC 2.3.1.179)	antibiotic target in susceptible species	10428945
	Antibiotic Resistance	Akkermansia muciniphila strain BIOML-A13	fig|239935.2164.peg.2885	F1896_09700		kasA	3-oxoacyl-[acyl-carrier-protein] synthase, KASII (EC 2.3.1.179)	3-oxoacyl-[acyl-carrier-protein] synthase, KASII (EC 2.3.1.179)	antibiotic target in susceptible species	10428945
	Antibiotic Resistance	Akkermansia muciniphila strain BIOML-A13	fig|239935.2164.peg.1706	F1896_04950		Alr	Alanine racemase (EC 5.1.1.1)	Alanine racemase (EC 5.1.1.1)	antibiotic target in susceptible species	19748470;24303782
	Antibiotic Resistance	Akkermansia muciniphila strain BIOML-A13	fig|239935.2164.peg.1876	F1896_05690		Alr	Alanine racemase (EC 5.1.1.1)	Alanine racemase (EC 5.1.1.1)	antibiotic target in susceptible species	19748470;24303782
	Antibiotic Resistance	Akkermansia muciniphila strain BIOML-A13	fig|239935.2164.peg.2091	F1896_06510		PgsA	CDP-diacylglycerol--glycerol-3-phosphate 3-phosphatidyltransferase (EC 2.7.8.5)	CDP-diacylglycerol--glycerol-3-phosphate 3-phosphatidyltransferase (EC 2.7.8.5)	protein altering cell wall charge conferring antibiotic resistance	22238576
	Antibiotic Resistance	Akkermansia muciniphila strain BIOML-A13	fig|239935.2164.peg.11	F1896_09880		bla	Class A beta-lactamase (EC 3.5.2.6)	Class A beta-lactamase (EC 3.5.2.6)	antibiotic inactivation enzyme
	Antibiotic Resistance	Akkermansia muciniphila strain BIOML-A13	fig|239935.2164.peg.1386	F1896_03775		Ddl	D-alanine--D-alanine ligase (EC 6.3.2.4)	D-alanine--D-alanine ligase (EC 6.3.2.4)	antibiotic target in susceptible species	24303782;24033232
	Antibiotic Resistance	Akkermansia muciniphila strain BIOML-A13	fig|239935.2164.peg.1684	F1896_04840		folA, Dfr	Dihydrofolate reductase (EC 1.5.1.3)	Dihydrofolate reductase (EC 1.5.1.3)	antibiotic target in susceptible species	20169085;25288078
	Antibiotic Resistance	Akkermansia muciniphila strain BIOML-A13	fig|239935.2164.peg.2878	F1896_09670		folP	Dihydropteroate synthase (EC 2.5.1.15)	Dihydropteroate synthase (EC 2.5.1.15)	antibiotic target in susceptible species	15673783
	Antibiotic Resistance	Akkermansia muciniphila strain BIOML-A13	fig|239935.2164.peg.2815	F1896_09395		gyrA	DNA gyrase subunit A (EC 5.99.1.3)	DNA gyrase subunit A (EC 5.99.1.3)	antibiotic target in susceptible species	9293187
	Antibiotic Resistance	Akkermansia muciniphila strain BIOML-A13	fig|239935.2164.peg.2814	F1896_09390		gyrB	DNA gyrase subunit B (EC 5.99.1.3)	DNA gyrase subunit B (EC 5.99.1.3)	antibiotic target in susceptible species	21693461;22279180;9293187
	Antibiotic Resistance	Akkermansia muciniphila strain BIOML-A13	fig|239935.2164.peg.2552	F1896_08380		rpoB	DNA-directed RNA polymerase beta subunit (EC 2.7.7.6)	DNA-directed RNA polymerase beta subunit (EC 2.7.7.6)	antibiotic target in susceptible species	3050121;15047531;16723576
	Antibiotic Resistance	Akkermansia muciniphila strain BIOML-A13	fig|239935.2164.peg.2551	F1896_08375		rpoC	DNA-directed RNA polymerase beta' subunit (EC 2.7.7.6)	DNA-directed RNA polymerase beta' subunit (EC 2.7.7.6)	antibiotic target in susceptible species	16723576
	Antibiotic Resistance	Akkermansia muciniphila strain BIOML-A13	fig|239935.2164.peg.1143	F1896_02945		inhA, fabI	Enoyl-[acyl-carrier-protein] reductase [NADH] (EC 1.3.1.9)	Enoyl-[acyl-carrier-protein] reductase [NADH] (EC 1.3.1.9)	antibiotic target in susceptible species	18193820;10869170;8284673
	Antibiotic Resistance	Akkermansia muciniphila strain BIOML-A13	fig|239935.2164.peg.18	F1896_09910		Iso-tRNA	Isoleucyl-tRNA synthetase (EC 6.1.1.5)	Isoleucyl-tRNA synthetase (EC 6.1.1.5)	antibiotic target in susceptible species	7929087
	Antibiotic Resistance	Akkermansia muciniphila strain BIOML-A13	fig|239935.2164.peg.2261	F1896_07225		MacA	Macrolide-specific efflux protein MacA	Macrolide-specific efflux protein MacA	efflux pump conferring antibiotic resistance	11544226
	Antibiotic Resistance	Akkermansia muciniphila strain BIOML-A13	fig|239935.2164.peg.2434	F1896_07925		MexXY-OMP	Multidrug efflux system, inner membrane proton/drug antiporter (RND type) => MexY of MexXY/AxyXY	Multidrug efflux system, inner membrane proton/drug antiporter (RND type) => MexY of MexXY/AxyXY	efflux pump conferring antibiotic resistance	9925549
	Antibiotic Resistance	Akkermansia muciniphila strain BIOML-A13	fig|239935.2164.peg.2433	F1896_07920		MexXY-OMP	Multidrug efflux system, membrane fusion component => MexX of of MexXY/AxyXY	Multidrug efflux system, membrane fusion component => MexX of of MexXY/AxyXY	efflux pump conferring antibiotic resistance	9925549
	Antibiotic Resistance	Akkermansia muciniphila strain BIOML-A13	fig|239935.2164.peg.756	F1896_01350		S10p	SSU ribosomal protein S10p (S20e)	SSU ribosomal protein S10p (S20e)	antibiotic target in susceptible species	26124155
	Antibiotic Resistance	Akkermansia muciniphila strain BIOML-A13	fig|239935.2164.peg.753	F1896_01335		S12p	SSU ribosomal protein S12p (S23e)	SSU ribosomal protein S12p (S23e)	antibiotic target in susceptible species	7934937
	Antibiotic Resistance	Akkermansia muciniphila strain BIOML-A13	fig|239935.2164.peg.2615	F1896_08670		rho	Transcription termination factor Rho	Transcription termination factor Rho	antibiotic target in susceptible species	8466900
	Antibiotic Resistance	Akkermansia muciniphila strain BIOML-A13	fig|239935.2164.peg.1448	F1896_04035		rho	Transcription termination factor Rho	Transcription termination factor Rho	antibiotic target in susceptible species	8466900
	Antibiotic Resistance	Akkermansia muciniphila strain BIOML-A13	fig|239935.2164.peg.2677	F1896_12125		GadE	Transcriptional activator GadE	Transcriptional activator GadE	regulator modulating expression of antibiotic resistance genes	14702398;12940989
	Antibiotic Resistance	Akkermansia muciniphila strain BIOML-A13	fig|239935.2164.peg.755	F1896_01345		EF-G	Translation elongation factor G	Translation elongation factor G	antibiotic target in susceptible species	17980694
	Antibiotic Resistance	Akkermansia muciniphila strain BIOML-A13	fig|239935.2164.peg.2559	F1896_08420		EF-Tu	Translation elongation factor Tu	Translation elongation factor Tu	antibiotic target in susceptible species	364475;9678602
	Antibiotic Resistance	Akkermansia muciniphila strain BIOML-A13	fig|239935.2164.peg.1827	F1896_05470		MurA	UDP-N-acetylglucosamine 1-carboxyvinyltransferase (EC 2.5.1.7)	UDP-N-acetylglucosamine 1-carboxyvinyltransferase (EC 2.5.1.7)	antibiotic target in susceptible species	8994972
	Antibiotic Resistance	Akkermansia muciniphila strain BIOML-A14	fig|239935.2163.peg.912	F1909_12130		gidB	16S rRNA (guanine(527)-N(7))-methyltransferase (EC 2.1.1.170)	16S rRNA (guanine(527)-N(7))-methyltransferase (EC 2.1.1.170)	gene conferring resistance via absence	17238915
	Antibiotic Resistance	Akkermansia muciniphila strain BIOML-A14	fig|239935.2163.peg.855	F1909_02045		dxr	1-deoxy-D-xylulose 5-phosphate reductoisomerase (EC 1.1.1.267)	1-deoxy-D-xylulose 5-phosphate reductoisomerase (EC 1.1.1.267)	antibiotic target in susceptible species	16321944
	Antibiotic Resistance	Akkermansia muciniphila strain BIOML-A14	fig|239935.2163.peg.2325	F1909_07675		Erm(F)/Erm(35)	23S rRNA (adenine(2058)-N(6))-dimethyltransferase (EC 2.1.1.184) => Erm(F)/Erm(35)	23S rRNA (adenine(2058)-N(6))-dimethyltransferase (EC 2.1.1.184) => Erm(F)/Erm(35)	antibiotic target modifying enzyme	26107936;26219215;1804017
	Antibiotic Resistance	Akkermansia muciniphila strain BIOML-A14	fig|239935.2163.peg.880			kasA	3-oxoacyl-[acyl-carrier-protein] synthase, KASII (EC 2.3.1.179)	3-oxoacyl-[acyl-carrier-protein] synthase, KASII (EC 2.3.1.179)	antibiotic target in susceptible species	10428945
	Antibiotic Resistance	Akkermansia muciniphila strain BIOML-A14	fig|239935.2163.peg.2775	F1909_09540		kasA	3-oxoacyl-[acyl-carrier-protein] synthase, KASII (EC 2.3.1.179)	3-oxoacyl-[acyl-carrier-protein] synthase, KASII (EC 2.3.1.179)	antibiotic target in susceptible species	10428945
	Antibiotic Resistance	Akkermansia muciniphila strain BIOML-A14	fig|239935.2163.peg.2752	F1909_09445		kasA	3-oxoacyl-[acyl-carrier-protein] synthase, KASII (EC 2.3.1.179)	3-oxoacyl-[acyl-carrier-protein] synthase, KASII (EC 2.3.1.179)	antibiotic target in susceptible species	10428945
	Antibiotic Resistance	Akkermansia muciniphila strain BIOML-A14	fig|239935.2163.peg.550	F1909_00755		Alr	Alanine racemase (EC 5.1.1.1)	Alanine racemase (EC 5.1.1.1)	antibiotic target in susceptible species	19748470;24303782
	Antibiotic Resistance	Akkermansia muciniphila strain BIOML-A14	fig|239935.2163.peg.722	F1909_01495		Alr	Alanine racemase (EC 5.1.1.1)	Alanine racemase (EC 5.1.1.1)	antibiotic target in susceptible species	19748470;24303782
	Antibiotic Resistance	Akkermansia muciniphila strain BIOML-A14	fig|239935.2163.peg.2158	F1909_06975		PgsA	CDP-diacylglycerol--glycerol-3-phosphate 3-phosphatidyltransferase (EC 2.7.8.5)	CDP-diacylglycerol--glycerol-3-phosphate 3-phosphatidyltransferase (EC 2.7.8.5)	protein altering cell wall charge conferring antibiotic resistance	22238576
	Antibiotic Resistance	Akkermansia muciniphila strain BIOML-A14	fig|239935.2163.peg.2898	F1909_10075		bla	Class A beta-lactamase (EC 3.5.2.6)	Class A beta-lactamase (EC 3.5.2.6)	antibiotic inactivation enzyme
	Antibiotic Resistance	Akkermansia muciniphila strain BIOML-A14	fig|239935.2163.peg.1872	F1909_05885		Ddl	D-alanine--D-alanine ligase (EC 6.3.2.4)	D-alanine--D-alanine ligase (EC 6.3.2.4)	antibiotic target in susceptible species	24303782;24033232
	Antibiotic Resistance	Akkermansia muciniphila strain BIOML-A14	fig|239935.2163.peg.528	F1909_00645		folA, Dfr	Dihydrofolate reductase (EC 1.5.1.3)	Dihydrofolate reductase (EC 1.5.1.3)	antibiotic target in susceptible species	20169085;25288078
	Antibiotic Resistance	Akkermansia muciniphila strain BIOML-A14	fig|239935.2163.peg.2768	F1909_09510		folP	Dihydropteroate synthase (EC 2.5.1.15)	Dihydropteroate synthase (EC 2.5.1.15)	antibiotic target in susceptible species	15673783
	Antibiotic Resistance	Akkermansia muciniphila strain BIOML-A14	fig|239935.2163.peg.2706	F1909_09235		gyrA	DNA gyrase subunit A (EC 5.99.1.3)	DNA gyrase subunit A (EC 5.99.1.3)	antibiotic target in susceptible species	9293187
	Antibiotic Resistance	Akkermansia muciniphila strain BIOML-A14	fig|239935.2163.peg.2705	F1909_09230		gyrB	DNA gyrase subunit B (EC 5.99.1.3)	DNA gyrase subunit B (EC 5.99.1.3)	antibiotic target in susceptible species	21693461;22279180;9293187
	Antibiotic Resistance	Akkermansia muciniphila strain BIOML-A14	fig|239935.2163.peg.2581	F1909_08690		rpoB	DNA-directed RNA polymerase beta subunit (EC 2.7.7.6)	DNA-directed RNA polymerase beta subunit (EC 2.7.7.6)	antibiotic target in susceptible species	3050121;15047531;16723576
	Antibiotic Resistance	Akkermansia muciniphila strain BIOML-A14	fig|239935.2163.peg.350	F1909_12000		rpoB	DNA-directed RNA polymerase beta subunit (EC 2.7.7.6)	DNA-directed RNA polymerase beta subunit (EC 2.7.7.6)	antibiotic target in susceptible species	3050121;15047531;16723576
	Antibiotic Resistance	Akkermansia muciniphila strain BIOML-A14	fig|239935.2163.peg.351			rpoB	DNA-directed RNA polymerase beta subunit (EC 2.7.7.6)	DNA-directed RNA polymerase beta subunit (EC 2.7.7.6)	antibiotic target in susceptible species	3050121;15047531;16723576
	Antibiotic Resistance	Akkermansia muciniphila strain BIOML-A14	fig|239935.2163.peg.2580	F1909_08685		rpoC	DNA-directed RNA polymerase beta' subunit (EC 2.7.7.6)	DNA-directed RNA polymerase beta' subunit (EC 2.7.7.6)	antibiotic target in susceptible species	16723576
	Antibiotic Resistance	Akkermansia muciniphila strain BIOML-A14	fig|239935.2163.peg.1644	F1909_05055		inhA, fabI	Enoyl-[acyl-carrier-protein] reductase [NADH] (EC 1.3.1.9)	Enoyl-[acyl-carrier-protein] reductase [NADH] (EC 1.3.1.9)	antibiotic target in susceptible species	18193820;10869170;8284673
	Antibiotic Resistance	Akkermansia muciniphila strain BIOML-A14	fig|239935.2163.peg.2891	F1909_10045		Iso-tRNA	Isoleucyl-tRNA synthetase (EC 6.1.1.5)	Isoleucyl-tRNA synthetase (EC 6.1.1.5)	antibiotic target in susceptible species	7929087
	Antibiotic Resistance	Akkermansia muciniphila strain BIOML-A14	fig|239935.2163.peg.1359			MacB	Macrolide export ATP-binding/permease protein MacB	Macrolide export ATP-binding/permease protein MacB	efflux pump conferring antibiotic resistance	11544226
	Antibiotic Resistance	Akkermansia muciniphila strain BIOML-A14	fig|239935.2163.peg.2328	F1909_07690		MacA	Macrolide-specific efflux protein MacA	Macrolide-specific efflux protein MacA	efflux pump conferring antibiotic resistance	11544226
	Antibiotic Resistance	Akkermansia muciniphila strain BIOML-A14	fig|239935.2163.peg.2503	F1909_08390		MexXY-OMP	Multidrug efflux system, inner membrane proton/drug antiporter (RND type) => MexY of MexXY/AxyXY	Multidrug efflux system, inner membrane proton/drug antiporter (RND type) => MexY of MexXY/AxyXY	efflux pump conferring antibiotic resistance	9925549
	Antibiotic Resistance	Akkermansia muciniphila strain BIOML-A14	fig|239935.2163.peg.2502	F1909_08385		MexXY-OMP	Multidrug efflux system, membrane fusion component => MexX of of MexXY/AxyXY	Multidrug efflux system, membrane fusion component => MexX of of MexXY/AxyXY	efflux pump conferring antibiotic resistance	9925549
	Antibiotic Resistance	Akkermansia muciniphila strain BIOML-A14	fig|239935.2163.peg.1252	F1909_03460		S10p	SSU ribosomal protein S10p (S20e)	SSU ribosomal protein S10p (S20e)	antibiotic target in susceptible species	26124155
	Antibiotic Resistance	Akkermansia muciniphila strain BIOML-A14	fig|239935.2163.peg.1249	F1909_03445		S12p	SSU ribosomal protein S12p (S23e)	SSU ribosomal protein S12p (S23e)	antibiotic target in susceptible species	7934937
	Antibiotic Resistance	Akkermansia muciniphila strain BIOML-A14	fig|239935.2163.peg.2647	F1909_08980		rho	Transcription termination factor Rho	Transcription termination factor Rho	antibiotic target in susceptible species	8466900
	Antibiotic Resistance	Akkermansia muciniphila strain BIOML-A14	fig|239935.2163.peg.1933	F1909_06145		rho	Transcription termination factor Rho	Transcription termination factor Rho	antibiotic target in susceptible species	8466900
	Antibiotic Resistance	Akkermansia muciniphila strain BIOML-A14	fig|239935.2163.peg.1251	F1909_03455		EF-G	Translation elongation factor G	Translation elongation factor G	antibiotic target in susceptible species	17980694
	Antibiotic Resistance	Akkermansia muciniphila strain BIOML-A14	fig|239935.2163.peg.2588	F1909_08730		EF-Tu	Translation elongation factor Tu	Translation elongation factor Tu	antibiotic target in susceptible species	364475;9678602
	Antibiotic Resistance	Akkermansia muciniphila strain BIOML-A14	fig|239935.2163.peg.673	F1909_01275		MurA	UDP-N-acetylglucosamine 1-carboxyvinyltransferase (EC 2.5.1.7)	UDP-N-acetylglucosamine 1-carboxyvinyltransferase (EC 2.5.1.7)	antibiotic target in susceptible species	8994972
	Antibiotic Resistance	Akkermansia muciniphila strain BIOML-A15	fig|239935.2162.peg.1273	F1871_03855		dxr	1-deoxy-D-xylulose 5-phosphate reductoisomerase (EC 1.1.1.267)	1-deoxy-D-xylulose 5-phosphate reductoisomerase (EC 1.1.1.267)	antibiotic target in susceptible species	16321944
	Antibiotic Resistance	Akkermansia muciniphila strain BIOML-A15	fig|239935.2162.peg.2224	F1871_07615		Erm(F)/Erm(35)	23S rRNA (adenine(2058)-N(6))-dimethyltransferase (EC 2.1.1.184) => Erm(F)/Erm(35)	23S rRNA (adenine(2058)-N(6))-dimethyltransferase (EC 2.1.1.184) => Erm(F)/Erm(35)	antibiotic target modifying enzyme	26107936;26219215;1804017
	Antibiotic Resistance	Akkermansia muciniphila strain BIOML-A15	fig|239935.2162.peg.2649	F1871_09405		kasA	3-oxoacyl-[acyl-carrier-protein] synthase, KASII (EC 2.3.1.179)	3-oxoacyl-[acyl-carrier-protein] synthase, KASII (EC 2.3.1.179)	antibiotic target in susceptible species	10428945
	Antibiotic Resistance	Akkermansia muciniphila strain BIOML-A15	fig|239935.2162.peg.2626	F1871_09310		kasA	3-oxoacyl-[acyl-carrier-protein] synthase, KASII (EC 2.3.1.179)	3-oxoacyl-[acyl-carrier-protein] synthase, KASII (EC 2.3.1.179)	antibiotic target in susceptible species	10428945
	Antibiotic Resistance	Akkermansia muciniphila strain BIOML-A15	fig|239935.2162.peg.1139	F1871_03310		Alr	Alanine racemase (EC 5.1.1.1)	Alanine racemase (EC 5.1.1.1)	antibiotic target in susceptible species	19748470;24303782
	Antibiotic Resistance	Akkermansia muciniphila strain BIOML-A15	fig|239935.2162.peg.967	F1871_02570		Alr	Alanine racemase (EC 5.1.1.1)	Alanine racemase (EC 5.1.1.1)	antibiotic target in susceptible species	19748470;24303782
	Antibiotic Resistance	Akkermansia muciniphila strain BIOML-A15	fig|239935.2162.peg.2057	F1871_06930		PgsA	CDP-diacylglycerol--glycerol-3-phosphate 3-phosphatidyltransferase (EC 2.7.8.5)	CDP-diacylglycerol--glycerol-3-phosphate 3-phosphatidyltransferase (EC 2.7.8.5)	protein altering cell wall charge conferring antibiotic resistance	22238576
	Antibiotic Resistance	Akkermansia muciniphila strain BIOML-A15	fig|239935.2162.peg.2783	F1871_10005		bla	Class A beta-lactamase (EC 3.5.2.6)	Class A beta-lactamase (EC 3.5.2.6)	antibiotic inactivation enzyme
	Antibiotic Resistance	Akkermansia muciniphila strain BIOML-A15	fig|239935.2162.peg.1775	F1871_05840		Ddl	D-alanine--D-alanine ligase (EC 6.3.2.4)	D-alanine--D-alanine ligase (EC 6.3.2.4)	antibiotic target in susceptible species	24303782;24033232
	Antibiotic Resistance	Akkermansia muciniphila strain BIOML-A15	fig|239935.2162.peg.944	F1871_02460		folA, Dfr	Dihydrofolate reductase (EC 1.5.1.3)	Dihydrofolate reductase (EC 1.5.1.3)	antibiotic target in susceptible species	20169085;25288078
	Antibiotic Resistance	Akkermansia muciniphila strain BIOML-A15	fig|239935.2162.peg.2633	F1871_09340		folP	Dihydropteroate synthase (EC 2.5.1.15)	Dihydropteroate synthase (EC 2.5.1.15)	antibiotic target in susceptible species	15673783
	Antibiotic Resistance	Akkermansia muciniphila strain BIOML-A15	fig|239935.2162.peg.2693	F1871_09615		gyrA	DNA gyrase subunit A (EC 5.99.1.3)	DNA gyrase subunit A (EC 5.99.1.3)	antibiotic target in susceptible species	9293187
	Antibiotic Resistance	Akkermansia muciniphila strain BIOML-A15	fig|239935.2162.peg.2694	F1871_09620		gyrB	DNA gyrase subunit B (EC 5.99.1.3)	DNA gyrase subunit B (EC 5.99.1.3)	antibiotic target in susceptible species	21693461;22279180;9293187
	Antibiotic Resistance	Akkermansia muciniphila strain BIOML-A15	fig|239935.2162.peg.2464	F1871_08625		rpoB	DNA-directed RNA polymerase beta subunit (EC 2.7.7.6)	DNA-directed RNA polymerase beta subunit (EC 2.7.7.6)	antibiotic target in susceptible species	3050121;15047531;16723576
	Antibiotic Resistance	Akkermansia muciniphila strain BIOML-A15	fig|239935.2162.peg.2463	F1871_08620		rpoC	DNA-directed RNA polymerase beta' subunit (EC 2.7.7.6)	DNA-directed RNA polymerase beta' subunit (EC 2.7.7.6)	antibiotic target in susceptible species	16723576
	Antibiotic Resistance	Akkermansia muciniphila strain BIOML-A15	fig|239935.2162.peg.1561	F1871_05020		inhA, fabI	Enoyl-[acyl-carrier-protein] reductase [NADH] (EC 1.3.1.9)	Enoyl-[acyl-carrier-protein] reductase [NADH] (EC 1.3.1.9)	antibiotic target in susceptible species	18193820;10869170;8284673
	Antibiotic Resistance	Akkermansia muciniphila strain BIOML-A15	fig|239935.2162.peg.2776	F1871_09975		Iso-tRNA	Isoleucyl-tRNA synthetase (EC 6.1.1.5)	Isoleucyl-tRNA synthetase (EC 6.1.1.5)	antibiotic target in susceptible species	7929087
	Antibiotic Resistance	Akkermansia muciniphila strain BIOML-A15	fig|239935.2162.peg.2227	F1871_07630		MacA	Macrolide-specific efflux protein MacA	Macrolide-specific efflux protein MacA	efflux pump conferring antibiotic resistance	11544226
	Antibiotic Resistance	Akkermansia muciniphila strain BIOML-A15	fig|239935.2162.peg.2389	F1871_08325		MexXY-OMP	Multidrug efflux system, inner membrane proton/drug antiporter (RND type) => MexY of MexXY/AxyXY	Multidrug efflux system, inner membrane proton/drug antiporter (RND type) => MexY of MexXY/AxyXY	efflux pump conferring antibiotic resistance	9925549
	Antibiotic Resistance	Akkermansia muciniphila strain BIOML-A15	fig|239935.2162.peg.2388	F1871_08320		MexXY-OMP	Multidrug efflux system, membrane fusion component => MexX of of MexXY/AxyXY	Multidrug efflux system, membrane fusion component => MexX of of MexXY/AxyXY	efflux pump conferring antibiotic resistance	9925549
	Antibiotic Resistance	Akkermansia muciniphila strain BIOML-A15	fig|239935.2162.peg.649	F1871_01355		S10p	SSU ribosomal protein S10p (S20e)	SSU ribosomal protein S10p (S20e)	antibiotic target in susceptible species	26124155
	Antibiotic Resistance	Akkermansia muciniphila strain BIOML-A15	fig|239935.2162.peg.646	F1871_01340		S12p	SSU ribosomal protein S12p (S23e)	SSU ribosomal protein S12p (S23e)	antibiotic target in susceptible species	7934937
	Antibiotic Resistance	Akkermansia muciniphila strain BIOML-A15	fig|239935.2162.peg.1837	F1871_06100		rho	Transcription termination factor Rho	Transcription termination factor Rho	antibiotic target in susceptible species	8466900
	Antibiotic Resistance	Akkermansia muciniphila strain BIOML-A15	fig|239935.2162.peg.2528	F1871_08910		rho	Transcription termination factor Rho	Transcription termination factor Rho	antibiotic target in susceptible species	8466900
	Antibiotic Resistance	Akkermansia muciniphila strain BIOML-A15	fig|239935.2162.peg.648	F1871_01350		EF-G	Translation elongation factor G	Translation elongation factor G	antibiotic target in susceptible species	17980694
	Antibiotic Resistance	Akkermansia muciniphila strain BIOML-A15	fig|239935.2162.peg.2471	F1871_08665		EF-Tu	Translation elongation factor Tu	Translation elongation factor Tu	antibiotic target in susceptible species	364475;9678602
	Antibiotic Resistance	Akkermansia muciniphila strain BIOML-A15	fig|239935.2162.peg.1090	F1871_03090		MurA	UDP-N-acetylglucosamine 1-carboxyvinyltransferase (EC 2.5.1.7)	UDP-N-acetylglucosamine 1-carboxyvinyltransferase (EC 2.5.1.7)	antibiotic target in susceptible species	8994972
	Antibiotic Resistance	Akkermansia muciniphila strain BIOML-A16	fig|239935.2161.peg.1278	F1891_03880		dxr	1-deoxy-D-xylulose 5-phosphate reductoisomerase (EC 1.1.1.267)	1-deoxy-D-xylulose 5-phosphate reductoisomerase (EC 1.1.1.267)	antibiotic target in susceptible species	16321944
	Antibiotic Resistance	Akkermansia muciniphila strain BIOML-A16	fig|239935.2161.peg.2198	F1891_07655		Erm(F)/Erm(35)	23S rRNA (adenine(2058)-N(6))-dimethyltransferase (EC 2.1.1.184) => Erm(F)/Erm(35)	23S rRNA (adenine(2058)-N(6))-dimethyltransferase (EC 2.1.1.184) => Erm(F)/Erm(35)	antibiotic target modifying enzyme	26107936;26219215;1804017
	Antibiotic Resistance	Akkermansia muciniphila strain BIOML-A16	fig|239935.2161.peg.2635	F1891_09530		kasA	3-oxoacyl-[acyl-carrier-protein] synthase, KASII (EC 2.3.1.179)	3-oxoacyl-[acyl-carrier-protein] synthase, KASII (EC 2.3.1.179)	antibiotic target in susceptible species	10428945
	Antibiotic Resistance	Akkermansia muciniphila strain BIOML-A16	fig|239935.2161.peg.2611	F1891_09435		kasA	3-oxoacyl-[acyl-carrier-protein] synthase, KASII (EC 2.3.1.179)	3-oxoacyl-[acyl-carrier-protein] synthase, KASII (EC 2.3.1.179)	antibiotic target in susceptible species	10428945
	Antibiotic Resistance	Akkermansia muciniphila strain BIOML-A16	fig|239935.2161.peg.1145	F1891_03330		Alr	Alanine racemase (EC 5.1.1.1)	Alanine racemase (EC 5.1.1.1)	antibiotic target in susceptible species	19748470;24303782
	Antibiotic Resistance	Akkermansia muciniphila strain BIOML-A16	fig|239935.2161.peg.975	F1891_02590		Alr	Alanine racemase (EC 5.1.1.1)	Alanine racemase (EC 5.1.1.1)	antibiotic target in susceptible species	19748470;24303782
	Antibiotic Resistance	Akkermansia muciniphila strain BIOML-A16	fig|239935.2161.peg.2032	F1891_06970		PgsA	CDP-diacylglycerol--glycerol-3-phosphate 3-phosphatidyltransferase (EC 2.7.8.5)	CDP-diacylglycerol--glycerol-3-phosphate 3-phosphatidyltransferase (EC 2.7.8.5)	protein altering cell wall charge conferring antibiotic resistance	22238576
	Antibiotic Resistance	Akkermansia muciniphila strain BIOML-A16	fig|239935.2161.peg.2762	F1891_10075		bla	Class A beta-lactamase (EC 3.5.2.6)	Class A beta-lactamase (EC 3.5.2.6)	antibiotic inactivation enzyme
	Antibiotic Resistance	Akkermansia muciniphila strain BIOML-A16	fig|239935.2161.peg.1751	F1891_05870		Ddl	D-alanine--D-alanine ligase (EC 6.3.2.4)	D-alanine--D-alanine ligase (EC 6.3.2.4)	antibiotic target in susceptible species	24303782;24033232
	Antibiotic Resistance	Akkermansia muciniphila strain BIOML-A16	fig|239935.2161.peg.953	F1891_02480		folA, Dfr	Dihydrofolate reductase (EC 1.5.1.3)	Dihydrofolate reductase (EC 1.5.1.3)	antibiotic target in susceptible species	20169085;25288078
	Antibiotic Resistance	Akkermansia muciniphila strain BIOML-A16	fig|239935.2161.peg.2627	F1891_09500		folP	Dihydropteroate synthase (EC 2.5.1.15)	Dihydropteroate synthase (EC 2.5.1.15)	antibiotic target in susceptible species	15673783
	Antibiotic Resistance	Akkermansia muciniphila strain BIOML-A16	fig|239935.2161.peg.2566	F1891_09225		gyrA	DNA gyrase subunit A (EC 5.99.1.3)	DNA gyrase subunit A (EC 5.99.1.3)	antibiotic target in susceptible species	9293187
	Antibiotic Resistance	Akkermansia muciniphila strain BIOML-A16	fig|239935.2161.peg.2565	F1891_09220		gyrB	DNA gyrase subunit B (EC 5.99.1.3)	DNA gyrase subunit B (EC 5.99.1.3)	antibiotic target in susceptible species	21693461;22279180;9293187
	Antibiotic Resistance	Akkermansia muciniphila strain BIOML-A16	fig|239935.2161.peg.2442	F1891_08685		rpoB	DNA-directed RNA polymerase beta subunit (EC 2.7.7.6)	DNA-directed RNA polymerase beta subunit (EC 2.7.7.6)	antibiotic target in susceptible species	3050121;15047531;16723576
	Antibiotic Resistance	Akkermansia muciniphila strain BIOML-A16	fig|239935.2161.peg.2441	F1891_08680		rpoC	DNA-directed RNA polymerase beta' subunit (EC 2.7.7.6)	DNA-directed RNA polymerase beta' subunit (EC 2.7.7.6)	antibiotic target in susceptible species	16723576
	Antibiotic Resistance	Akkermansia muciniphila strain BIOML-A16	fig|239935.2161.peg.1550	F1891_05040		inhA, fabI	Enoyl-[acyl-carrier-protein] reductase [NADH] (EC 1.3.1.9)	Enoyl-[acyl-carrier-protein] reductase [NADH] (EC 1.3.1.9)	antibiotic target in susceptible species	18193820;10869170;8284673
	Antibiotic Resistance	Akkermansia muciniphila strain BIOML-A16	fig|239935.2161.peg.2755	F1891_10045		Iso-tRNA	Isoleucyl-tRNA synthetase (EC 6.1.1.5)	Isoleucyl-tRNA synthetase (EC 6.1.1.5)	antibiotic target in susceptible species	7929087
	Antibiotic Resistance	Akkermansia muciniphila strain BIOML-A16	fig|239935.2161.peg.2201	F1891_07670		MacA	Macrolide-specific efflux protein MacA	Macrolide-specific efflux protein MacA	efflux pump conferring antibiotic resistance	11544226
	Antibiotic Resistance	Akkermansia muciniphila strain BIOML-A16	fig|239935.2161.peg.2364	F1891_08375		MexXY-OMP	Multidrug efflux system, inner membrane proton/drug antiporter (RND type) => MexY of MexXY/AxyXY	Multidrug efflux system, inner membrane proton/drug antiporter (RND type) => MexY of MexXY/AxyXY	efflux pump conferring antibiotic resistance	9925549
	Antibiotic Resistance	Akkermansia muciniphila strain BIOML-A16	fig|239935.2161.peg.2363	F1891_08370		MexXY-OMP	Multidrug efflux system, membrane fusion component => MexX of of MexXY/AxyXY	Multidrug efflux system, membrane fusion component => MexX of of MexXY/AxyXY	efflux pump conferring antibiotic resistance	9925549
	Antibiotic Resistance	Akkermansia muciniphila strain BIOML-A16	fig|239935.2161.peg.651	F1891_01355		S10p	SSU ribosomal protein S10p (S20e)	SSU ribosomal protein S10p (S20e)	antibiotic target in susceptible species	26124155
	Antibiotic Resistance	Akkermansia muciniphila strain BIOML-A16	fig|239935.2161.peg.648	F1891_01340		S12p	SSU ribosomal protein S12p (S23e)	SSU ribosomal protein S12p (S23e)	antibiotic target in susceptible species	7934937
	Antibiotic Resistance	Akkermansia muciniphila strain BIOML-A16	fig|239935.2161.peg.1813	F1891_06130		rho	Transcription termination factor Rho	Transcription termination factor Rho	antibiotic target in susceptible species	8466900
	Antibiotic Resistance	Akkermansia muciniphila strain BIOML-A16	fig|239935.2161.peg.2507	F1891_08970		rho	Transcription termination factor Rho	Transcription termination factor Rho	antibiotic target in susceptible species	8466900
	Antibiotic Resistance	Akkermansia muciniphila strain BIOML-A16	fig|239935.2161.peg.650	F1891_01350		EF-G	Translation elongation factor G	Translation elongation factor G	antibiotic target in susceptible species	17980694
	Antibiotic Resistance	Akkermansia muciniphila strain BIOML-A16	fig|239935.2161.peg.2449	F1891_08725		EF-Tu	Translation elongation factor Tu	Translation elongation factor Tu	antibiotic target in susceptible species	364475;9678602
	Antibiotic Resistance	Akkermansia muciniphila strain BIOML-A16	fig|239935.2161.peg.1097	F1891_03110		MurA	UDP-N-acetylglucosamine 1-carboxyvinyltransferase (EC 2.5.1.7)	UDP-N-acetylglucosamine 1-carboxyvinyltransferase (EC 2.5.1.7)	antibiotic target in susceptible species	8994972
	Antibiotic Resistance	Akkermansia muciniphila strain BIOML-A17	fig|239935.2159.peg.1570	F1912_03665		dxr	1-deoxy-D-xylulose 5-phosphate reductoisomerase (EC 1.1.1.267)	1-deoxy-D-xylulose 5-phosphate reductoisomerase (EC 1.1.1.267)	antibiotic target in susceptible species	16321944
	Antibiotic Resistance	Akkermansia muciniphila strain BIOML-A17	fig|239935.2159.peg.2513	F1912_07040		Erm(F)/Erm(35)	23S rRNA (adenine(2058)-N(6))-dimethyltransferase (EC 2.1.1.184) => Erm(F)/Erm(35)	23S rRNA (adenine(2058)-N(6))-dimethyltransferase (EC 2.1.1.184) => Erm(F)/Erm(35)	antibiotic target modifying enzyme	26107936;26219215;1804017
	Antibiotic Resistance	Akkermansia muciniphila strain BIOML-A17	fig|239935.2159.peg.1684	F1912_03950		kasA	3-oxoacyl-[acyl-carrier-protein] synthase, KASII (EC 2.3.1.179)	3-oxoacyl-[acyl-carrier-protein] synthase, KASII (EC 2.3.1.179)	antibiotic target in susceptible species	10428945
	Antibiotic Resistance	Akkermansia muciniphila strain BIOML-A17	fig|239935.2159.peg.1709	F1912_04045		kasA	3-oxoacyl-[acyl-carrier-protein] synthase, KASII (EC 2.3.1.179)	3-oxoacyl-[acyl-carrier-protein] synthase, KASII (EC 2.3.1.179)	antibiotic target in susceptible species	10428945
	Antibiotic Resistance	Akkermansia muciniphila strain BIOML-A17	fig|239935.2159.peg.1262	F1912_02375		Alr	Alanine racemase (EC 5.1.1.1)	Alanine racemase (EC 5.1.1.1)	antibiotic target in susceptible species	19748470;24303782
	Antibiotic Resistance	Akkermansia muciniphila strain BIOML-A17	fig|239935.2159.peg.1435	F1912_03115		Alr	Alanine racemase (EC 5.1.1.1)	Alanine racemase (EC 5.1.1.1)	antibiotic target in susceptible species	19748470;24303782
	Antibiotic Resistance	Akkermansia muciniphila strain BIOML-A17	fig|239935.2159.peg.2681	F1912_07740		PgsA	CDP-diacylglycerol--glycerol-3-phosphate 3-phosphatidyltransferase (EC 2.7.8.5)	CDP-diacylglycerol--glycerol-3-phosphate 3-phosphatidyltransferase (EC 2.7.8.5)	protein altering cell wall charge conferring antibiotic resistance	22238576
	Antibiotic Resistance	Akkermansia muciniphila strain BIOML-A17	fig|239935.2159.peg.494	F1912_11175		bla	Class A beta-lactamase (EC 3.5.2.6)	Class A beta-lactamase (EC 3.5.2.6)	antibiotic inactivation enzyme
	Antibiotic Resistance	Akkermansia muciniphila strain BIOML-A17	fig|239935.2159.peg.2154	F1912_05740		Ddl	D-alanine--D-alanine ligase (EC 6.3.2.4)	D-alanine--D-alanine ligase (EC 6.3.2.4)	antibiotic target in susceptible species	24303782;24033232
	Antibiotic Resistance	Akkermansia muciniphila strain BIOML-A17	fig|239935.2159.peg.1239	F1912_02265		folA, Dfr	Dihydrofolate reductase (EC 1.5.1.3)	Dihydrofolate reductase (EC 1.5.1.3)	antibiotic target in susceptible species	20169085;25288078
	Antibiotic Resistance	Akkermansia muciniphila strain BIOML-A17	fig|239935.2159.peg.1701	F1912_04015		folP	Dihydropteroate synthase (EC 2.5.1.15)	Dihydropteroate synthase (EC 2.5.1.15)	antibiotic target in susceptible species	15673783
	Antibiotic Resistance	Akkermansia muciniphila strain BIOML-A17	fig|239935.2159.peg.1640	F1912_03740		gyrA	DNA gyrase subunit A (EC 5.99.1.3)	DNA gyrase subunit A (EC 5.99.1.3)	antibiotic target in susceptible species	9293187
	Antibiotic Resistance	Akkermansia muciniphila strain BIOML-A17	fig|239935.2159.peg.1639	F1912_03735		gyrB	DNA gyrase subunit B (EC 5.99.1.3)	DNA gyrase subunit B (EC 5.99.1.3)	antibiotic target in susceptible species	21693461;22279180;9293187
	Antibiotic Resistance	Akkermansia muciniphila strain BIOML-A17	fig|239935.2159.peg.3067			gyrB	DNA gyrase subunit B (EC 5.99.1.3)	DNA gyrase subunit B (EC 5.99.1.3)	antibiotic target in susceptible species	21693461;22279180;9293187
	Antibiotic Resistance	Akkermansia muciniphila strain BIOML-A17	fig|239935.2159.peg.2782	F1912_07955		rpoB	DNA-directed RNA polymerase beta subunit (EC 2.7.7.6)	DNA-directed RNA polymerase beta subunit (EC 2.7.7.6)	antibiotic target in susceptible species	3050121;15047531;16723576
	Antibiotic Resistance	Akkermansia muciniphila strain BIOML-A17	fig|239935.2159.peg.2781	F1912_07950		rpoC	DNA-directed RNA polymerase beta' subunit (EC 2.7.7.6)	DNA-directed RNA polymerase beta' subunit (EC 2.7.7.6)	antibiotic target in susceptible species	16723576
	Antibiotic Resistance	Akkermansia muciniphila strain BIOML-A17	fig|239935.2159.peg.2006	F1912_05315		inhA, fabI	Enoyl-[acyl-carrier-protein] reductase [NADH] (EC 1.3.1.9)	Enoyl-[acyl-carrier-protein] reductase [NADH] (EC 1.3.1.9)	antibiotic target in susceptible species	18193820;10869170;8284673
	Antibiotic Resistance	Akkermansia muciniphila strain BIOML-A17	fig|239935.2159.peg.487	F1912_11145		Iso-tRNA	Isoleucyl-tRNA synthetase (EC 6.1.1.5)	Isoleucyl-tRNA synthetase (EC 6.1.1.5)	antibiotic target in susceptible species	7929087
	Antibiotic Resistance	Akkermansia muciniphila strain BIOML-A17	fig|239935.2159.peg.2510	F1912_07025		MacA	Macrolide-specific efflux protein MacA	Macrolide-specific efflux protein MacA	efflux pump conferring antibiotic resistance	11544226
	Antibiotic Resistance	Akkermansia muciniphila strain BIOML-A17	fig|239935.2159.peg.3011	F1912_08800		MexXY-OMP	Multidrug efflux system, inner membrane proton/drug antiporter (RND type) => MexY of MexXY/AxyXY	Multidrug efflux system, inner membrane proton/drug antiporter (RND type) => MexY of MexXY/AxyXY	efflux pump conferring antibiotic resistance	9925549
	Antibiotic Resistance	Akkermansia muciniphila strain BIOML-A17	fig|239935.2159.peg.3010	F1912_08795		MexXY-OMP	Multidrug efflux system, membrane fusion component => MexX of of MexXY/AxyXY	Multidrug efflux system, membrane fusion component => MexX of of MexXY/AxyXY	efflux pump conferring antibiotic resistance	9925549
	Antibiotic Resistance	Akkermansia muciniphila strain BIOML-A17	fig|239935.2159.peg.955	F1912_01360		S10p	SSU ribosomal protein S10p (S20e)	SSU ribosomal protein S10p (S20e)	antibiotic target in susceptible species	26124155
	Antibiotic Resistance	Akkermansia muciniphila strain BIOML-A17	fig|239935.2159.peg.952	F1912_01345		S12p	SSU ribosomal protein S12p (S23e)	SSU ribosomal protein S12p (S23e)	antibiotic target in susceptible species	7934937
	Antibiotic Resistance	Akkermansia muciniphila strain BIOML-A17	fig|239935.2159.peg.1110	F1912_11515		Tet(W)	Tetracycline resistance, ribosomal protection type => Tet(W)	Tetracycline resistance, ribosomal protection type => Tet(W)	antibiotic target protection protein	15150255;9292992;11207718
	Antibiotic Resistance	Akkermansia muciniphila strain BIOML-A17	fig|239935.2159.peg.2846	F1912_08245		rho	Transcription termination factor Rho	Transcription termination factor Rho	antibiotic target in susceptible species	8466900
	Antibiotic Resistance	Akkermansia muciniphila strain BIOML-A17	fig|239935.2159.peg.2217	F1912_06000		rho	Transcription termination factor Rho	Transcription termination factor Rho	antibiotic target in susceptible species	8466900
	Antibiotic Resistance	Akkermansia muciniphila strain BIOML-A17	fig|239935.2159.peg.954	F1912_01355		EF-G	Translation elongation factor G	Translation elongation factor G	antibiotic target in susceptible species	17980694
	Antibiotic Resistance	Akkermansia muciniphila strain BIOML-A17	fig|239935.2159.peg.628	F1912_13445		EF-G	Translation elongation factor G	Translation elongation factor G	antibiotic target in susceptible species	17980694
	Antibiotic Resistance	Akkermansia muciniphila strain BIOML-A17	fig|239935.2159.peg.2789	F1912_07995		EF-Tu	Translation elongation factor Tu	Translation elongation factor Tu	antibiotic target in susceptible species	364475;9678602
	Antibiotic Resistance	Akkermansia muciniphila strain BIOML-A17	fig|239935.2159.peg.586	F1912_13325		MurA	UDP-N-acetylglucosamine 1-carboxyvinyltransferase (EC 2.5.1.7)	UDP-N-acetylglucosamine 1-carboxyvinyltransferase (EC 2.5.1.7)	antibiotic target in susceptible species	8994972
	Antibiotic Resistance	Akkermansia muciniphila strain BIOML-A17	fig|239935.2159.peg.1386	F1912_02895		MurA	UDP-N-acetylglucosamine 1-carboxyvinyltransferase (EC 2.5.1.7)	UDP-N-acetylglucosamine 1-carboxyvinyltransferase (EC 2.5.1.7)	antibiotic target in susceptible species	8994972
	Antibiotic Resistance	Akkermansia muciniphila strain BIOML-A18	fig|239935.2160.peg.927	F1907_02030		dxr	1-deoxy-D-xylulose 5-phosphate reductoisomerase (EC 1.1.1.267)	1-deoxy-D-xylulose 5-phosphate reductoisomerase (EC 1.1.1.267)	antibiotic target in susceptible species	16321944
	Antibiotic Resistance	Akkermansia muciniphila strain BIOML-A18	fig|239935.2160.peg.2521	F1907_07650		Erm(F)/Erm(35)	23S rRNA (adenine(2058)-N(6))-dimethyltransferase (EC 2.1.1.184) => Erm(F)/Erm(35)	23S rRNA (adenine(2058)-N(6))-dimethyltransferase (EC 2.1.1.184) => Erm(F)/Erm(35)	antibiotic target modifying enzyme	26107936;26219215;1804017
	Antibiotic Resistance	Akkermansia muciniphila strain BIOML-A18	fig|239935.2160.peg.3100	F1907_09975		kasA	3-oxoacyl-[acyl-carrier-protein] synthase, KASII (EC 2.3.1.179)	3-oxoacyl-[acyl-carrier-protein] synthase, KASII (EC 2.3.1.179)	antibiotic target in susceptible species	10428945
	Antibiotic Resistance	Akkermansia muciniphila strain BIOML-A18	fig|239935.2160.peg.3075	F1907_09880		kasA	3-oxoacyl-[acyl-carrier-protein] synthase, KASII (EC 2.3.1.179)	3-oxoacyl-[acyl-carrier-protein] synthase, KASII (EC 2.3.1.179)	antibiotic target in susceptible species	10428945
	Antibiotic Resistance	Akkermansia muciniphila strain BIOML-A18	fig|239935.2160.peg.617	F1907_00740		Alr	Alanine racemase (EC 5.1.1.1)	Alanine racemase (EC 5.1.1.1)	antibiotic target in susceptible species	19748470;24303782
	Antibiotic Resistance	Akkermansia muciniphila strain BIOML-A18	fig|239935.2160.peg.793	F1907_01480		Alr	Alanine racemase (EC 5.1.1.1)	Alanine racemase (EC 5.1.1.1)	antibiotic target in susceptible species	19748470;24303782
	Antibiotic Resistance	Akkermansia muciniphila strain BIOML-A18	fig|239935.2160.peg.2353	F1907_06955		PgsA	CDP-diacylglycerol--glycerol-3-phosphate 3-phosphatidyltransferase (EC 2.7.8.5)	CDP-diacylglycerol--glycerol-3-phosphate 3-phosphatidyltransferase (EC 2.7.8.5)	protein altering cell wall charge conferring antibiotic resistance	22238576
	Antibiotic Resistance	Akkermansia muciniphila strain BIOML-A18	fig|239935.2160.peg.3238	F1907_10520		bla	Class A beta-lactamase (EC 3.5.2.6)	Class A beta-lactamase (EC 3.5.2.6)	antibiotic inactivation enzyme
	Antibiotic Resistance	Akkermansia muciniphila strain BIOML-A18	fig|239935.2160.peg.2034	F1907_05855		Ddl	D-alanine--D-alanine ligase (EC 6.3.2.4)	D-alanine--D-alanine ligase (EC 6.3.2.4)	antibiotic target in susceptible species	24303782;24033232
	Antibiotic Resistance	Akkermansia muciniphila strain BIOML-A18	fig|239935.2160.peg.594	F1907_00630		folA, Dfr	Dihydrofolate reductase (EC 1.5.1.3)	Dihydrofolate reductase (EC 1.5.1.3)	antibiotic target in susceptible species	20169085;25288078
	Antibiotic Resistance	Akkermansia muciniphila strain BIOML-A18	fig|239935.2160.peg.3093	F1907_09945		folP	Dihydropteroate synthase (EC 2.5.1.15)	Dihydropteroate synthase (EC 2.5.1.15)	antibiotic target in susceptible species	15673783
	Antibiotic Resistance	Akkermansia muciniphila strain BIOML-A18	fig|239935.2160.peg.3028	F1907_09670		gyrA	DNA gyrase subunit A (EC 5.99.1.3)	DNA gyrase subunit A (EC 5.99.1.3)	antibiotic target in susceptible species	9293187
	Antibiotic Resistance	Akkermansia muciniphila strain BIOML-A18	fig|239935.2160.peg.3027	F1907_09665		gyrB	DNA gyrase subunit B (EC 5.99.1.3)	DNA gyrase subunit B (EC 5.99.1.3)	antibiotic target in susceptible species	21693461;22279180;9293187
	Antibiotic Resistance	Akkermansia muciniphila strain BIOML-A18	fig|239935.2160.peg.2901	F1907_09130		rpoB	DNA-directed RNA polymerase beta subunit (EC 2.7.7.6)	DNA-directed RNA polymerase beta subunit (EC 2.7.7.6)	antibiotic target in susceptible species	3050121;15047531;16723576
	Antibiotic Resistance	Akkermansia muciniphila strain BIOML-A18	fig|239935.2160.peg.2900	F1907_09125		rpoC	DNA-directed RNA polymerase beta' subunit (EC 2.7.7.6)	DNA-directed RNA polymerase beta' subunit (EC 2.7.7.6)	antibiotic target in susceptible species	16723576
	Antibiotic Resistance	Akkermansia muciniphila strain BIOML-A18	fig|239935.2160.peg.1829	F1907_05020		inhA, fabI	Enoyl-[acyl-carrier-protein] reductase [NADH] (EC 1.3.1.9)	Enoyl-[acyl-carrier-protein] reductase [NADH] (EC 1.3.1.9)	antibiotic target in susceptible species	18193820;10869170;8284673
	Antibiotic Resistance	Akkermansia muciniphila strain BIOML-A18	fig|239935.2160.peg.3230	F1907_10490		Iso-tRNA	Isoleucyl-tRNA synthetase (EC 6.1.1.5)	Isoleucyl-tRNA synthetase (EC 6.1.1.5)	antibiotic target in susceptible species	7929087
	Antibiotic Resistance	Akkermansia muciniphila strain BIOML-A18	fig|239935.2160.peg.2524	F1907_07665		MacA	Macrolide-specific efflux protein MacA	Macrolide-specific efflux protein MacA	efflux pump conferring antibiotic resistance	11544226
	Antibiotic Resistance	Akkermansia muciniphila strain BIOML-A18	fig|239935.2160.peg.2718	F1907_08495		MexXY-OMP	Multidrug efflux system, inner membrane proton/drug antiporter (RND type) => MexY of MexXY/AxyXY	Multidrug efflux system, inner membrane proton/drug antiporter (RND type) => MexY of MexXY/AxyXY	efflux pump conferring antibiotic resistance	9925549
	Antibiotic Resistance	Akkermansia muciniphila strain BIOML-A18	fig|239935.2160.peg.2719	F1907_08500		MexXY-OMP	Multidrug efflux system, membrane fusion component => MexX of of MexXY/AxyXY	Multidrug efflux system, membrane fusion component => MexX of of MexXY/AxyXY	efflux pump conferring antibiotic resistance	9925549
	Antibiotic Resistance	Akkermansia muciniphila strain BIOML-A18	fig|239935.2160.peg.1433	F1907_03435		S10p	SSU ribosomal protein S10p (S20e)	SSU ribosomal protein S10p (S20e)	antibiotic target in susceptible species	26124155
	Antibiotic Resistance	Akkermansia muciniphila strain BIOML-A18	fig|239935.2160.peg.1430	F1907_03420		S12p	SSU ribosomal protein S12p (S23e)	SSU ribosomal protein S12p (S23e)	antibiotic target in susceptible species	7934937
	Antibiotic Resistance	Akkermansia muciniphila strain BIOML-A18	fig|239935.2160.peg.2096	F1907_06115		rho	Transcription termination factor Rho	Transcription termination factor Rho	antibiotic target in susceptible species	8466900
	Antibiotic Resistance	Akkermansia muciniphila strain BIOML-A18	fig|239935.2160.peg.2967	F1907_09415		rho	Transcription termination factor Rho	Transcription termination factor Rho	antibiotic target in susceptible species	8466900
	Antibiotic Resistance	Akkermansia muciniphila strain BIOML-A18	fig|239935.2160.peg.1432	F1907_03430		EF-G	Translation elongation factor G	Translation elongation factor G	antibiotic target in susceptible species	17980694
	Antibiotic Resistance	Akkermansia muciniphila strain BIOML-A18	fig|239935.2160.peg.2908	F1907_09170		EF-Tu	Translation elongation factor Tu	Translation elongation factor Tu	antibiotic target in susceptible species	364475;9678602
	Antibiotic Resistance	Akkermansia muciniphila strain BIOML-A18	fig|239935.2160.peg.744	F1907_01260		MurA	UDP-N-acetylglucosamine 1-carboxyvinyltransferase (EC 2.5.1.7)	UDP-N-acetylglucosamine 1-carboxyvinyltransferase (EC 2.5.1.7)	antibiotic target in susceptible species	8994972
	Antibiotic Resistance	Akkermansia muciniphila strain BIOML-A19	fig|239935.2158.peg.234	F1873_10265		dxr	1-deoxy-D-xylulose 5-phosphate reductoisomerase (EC 1.1.1.267)	1-deoxy-D-xylulose 5-phosphate reductoisomerase (EC 1.1.1.267)	antibiotic target in susceptible species	16321944
	Antibiotic Resistance	Akkermansia muciniphila strain BIOML-A19	fig|239935.2158.peg.1881	F1873_05665		Erm(F)/Erm(35)	23S rRNA (adenine(2058)-N(6))-dimethyltransferase (EC 2.1.1.184) => Erm(F)/Erm(35)	23S rRNA (adenine(2058)-N(6))-dimethyltransferase (EC 2.1.1.184) => Erm(F)/Erm(35)	antibiotic target modifying enzyme	26107936;26219215;1804017
	Antibiotic Resistance	Akkermansia muciniphila strain BIOML-A19	fig|239935.2158.peg.2273	F1873_07275		kasA	3-oxoacyl-[acyl-carrier-protein] synthase, KASII (EC 2.3.1.179)	3-oxoacyl-[acyl-carrier-protein] synthase, KASII (EC 2.3.1.179)	antibiotic target in susceptible species	10428945
	Antibiotic Resistance	Akkermansia muciniphila strain BIOML-A19	fig|239935.2158.peg.2250	F1873_07180		kasA	3-oxoacyl-[acyl-carrier-protein] synthase, KASII (EC 2.3.1.179)	3-oxoacyl-[acyl-carrier-protein] synthase, KASII (EC 2.3.1.179)	antibiotic target in susceptible species	10428945
	Antibiotic Resistance	Akkermansia muciniphila strain BIOML-A19	fig|239935.2158.peg.1414	F1873_03675		Alr	Alanine racemase (EC 5.1.1.1)	Alanine racemase (EC 5.1.1.1)	antibiotic target in susceptible species	19748470;24303782
	Antibiotic Resistance	Akkermansia muciniphila strain BIOML-A19	fig|239935.2158.peg.1583	F1873_04415		Alr	Alanine racemase (EC 5.1.1.1)	Alanine racemase (EC 5.1.1.1)	antibiotic target in susceptible species	19748470;24303782
	Antibiotic Resistance	Akkermansia muciniphila strain BIOML-A19	fig|239935.2158.peg.1715	F1873_04965		PgsA	CDP-diacylglycerol--glycerol-3-phosphate 3-phosphatidyltransferase (EC 2.7.8.5)	CDP-diacylglycerol--glycerol-3-phosphate 3-phosphatidyltransferase (EC 2.7.8.5)	protein altering cell wall charge conferring antibiotic resistance	22238576
	Antibiotic Resistance	Akkermansia muciniphila strain BIOML-A19	fig|239935.2158.peg.467	F1873_11220		bla	Class A beta-lactamase (EC 3.5.2.6)	Class A beta-lactamase (EC 3.5.2.6)	antibiotic inactivation enzyme
	Antibiotic Resistance	Akkermansia muciniphila strain BIOML-A19	fig|239935.2158.peg.1977	F1873_06095		Ddl	D-alanine--D-alanine ligase (EC 6.3.2.4)	D-alanine--D-alanine ligase (EC 6.3.2.4)	antibiotic target in susceptible species	24303782;24033232
	Antibiotic Resistance	Akkermansia muciniphila strain BIOML-A19	fig|239935.2158.peg.1606	F1873_04525		folA, Dfr	Dihydrofolate reductase (EC 1.5.1.3)	Dihydrofolate reductase (EC 1.5.1.3)	antibiotic target in susceptible species	20169085;25288078
	Antibiotic Resistance	Akkermansia muciniphila strain BIOML-A19	fig|239935.2158.peg.2257	F1873_07210		folP	Dihydropteroate synthase (EC 2.5.1.15)	Dihydropteroate synthase (EC 2.5.1.15)	antibiotic target in susceptible species	15673783
	Antibiotic Resistance	Akkermansia muciniphila strain BIOML-A19	fig|239935.2158.peg.2318	F1873_07485		gyrA	DNA gyrase subunit A (EC 5.99.1.3)	DNA gyrase subunit A (EC 5.99.1.3)	antibiotic target in susceptible species	9293187
	Antibiotic Resistance	Akkermansia muciniphila strain BIOML-A19	fig|239935.2158.peg.2319	F1873_07490		gyrB	DNA gyrase subunit B (EC 5.99.1.3)	DNA gyrase subunit B (EC 5.99.1.3)	antibiotic target in susceptible species	21693461;22279180;9293187
	Antibiotic Resistance	Akkermansia muciniphila strain BIOML-A19	fig|239935.2158.peg.2564	F1873_08510		rpoB	DNA-directed RNA polymerase beta subunit (EC 2.7.7.6)	DNA-directed RNA polymerase beta subunit (EC 2.7.7.6)	antibiotic target in susceptible species	3050121;15047531;16723576
	Antibiotic Resistance	Akkermansia muciniphila strain BIOML-A19	fig|239935.2158.peg.2563	F1873_08505		rpoC	DNA-directed RNA polymerase beta' subunit (EC 2.7.7.6)	DNA-directed RNA polymerase beta' subunit (EC 2.7.7.6)	antibiotic target in susceptible species	16723576
	Antibiotic Resistance	Akkermansia muciniphila strain BIOML-A19	fig|239935.2158.peg.1223	F1873_02935		inhA, fabI	Enoyl-[acyl-carrier-protein] reductase [NADH] (EC 1.3.1.9)	Enoyl-[acyl-carrier-protein] reductase [NADH] (EC 1.3.1.9)	antibiotic target in susceptible species	18193820;10869170;8284673
	Antibiotic Resistance	Akkermansia muciniphila strain BIOML-A19	fig|239935.2158.peg.460	F1873_11190		Iso-tRNA	Isoleucyl-tRNA synthetase (EC 6.1.1.5)	Isoleucyl-tRNA synthetase (EC 6.1.1.5)	antibiotic target in susceptible species	7929087
	Antibiotic Resistance	Akkermansia muciniphila strain BIOML-A19	fig|239935.2158.peg.1884	F1873_05680		MacA	Macrolide-specific efflux protein MacA	Macrolide-specific efflux protein MacA	efflux pump conferring antibiotic resistance	11544226
	Antibiotic Resistance	Akkermansia muciniphila strain BIOML-A19	fig|239935.2158.peg.2490	F1873_08215		MexXY-OMP	Multidrug efflux system, inner membrane proton/drug antiporter (RND type) => MexY of MexXY/AxyXY	Multidrug efflux system, inner membrane proton/drug antiporter (RND type) => MexY of MexXY/AxyXY	efflux pump conferring antibiotic resistance	9925549
	Antibiotic Resistance	Akkermansia muciniphila strain BIOML-A19	fig|239935.2158.peg.2489	F1873_08210		MexXY-OMP	Multidrug efflux system, membrane fusion component => MexX of of MexXY/AxyXY	Multidrug efflux system, membrane fusion component => MexX of of MexXY/AxyXY	efflux pump conferring antibiotic resistance	9925549
	Antibiotic Resistance	Akkermansia muciniphila strain BIOML-A19	fig|239935.2158.peg.830	F1873_01350		S10p	SSU ribosomal protein S10p (S20e)	SSU ribosomal protein S10p (S20e)	antibiotic target in susceptible species	26124155
	Antibiotic Resistance	Akkermansia muciniphila strain BIOML-A19	fig|239935.2158.peg.827	F1873_01335		S12p	SSU ribosomal protein S12p (S23e)	SSU ribosomal protein S12p (S23e)	antibiotic target in susceptible species	7934937
	Antibiotic Resistance	Akkermansia muciniphila strain BIOML-A19	fig|239935.2158.peg.2039	F1873_06355		rho	Transcription termination factor Rho	Transcription termination factor Rho	antibiotic target in susceptible species	8466900
	Antibiotic Resistance	Akkermansia muciniphila strain BIOML-A19	fig|239935.2158.peg.2628	F1873_08795		rho	Transcription termination factor Rho	Transcription termination factor Rho	antibiotic target in susceptible species	8466900
	Antibiotic Resistance	Akkermansia muciniphila strain BIOML-A19	fig|239935.2158.peg.829	F1873_01345		EF-G	Translation elongation factor G	Translation elongation factor G	antibiotic target in susceptible species	17980694
	Antibiotic Resistance	Akkermansia muciniphila strain BIOML-A19	fig|239935.2158.peg.2571	F1873_08550		EF-Tu	Translation elongation factor Tu	Translation elongation factor Tu	antibiotic target in susceptible species	364475;9678602
	Antibiotic Resistance	Akkermansia muciniphila strain BIOML-A19	fig|239935.2158.peg.1463	F1873_03895		MurA	UDP-N-acetylglucosamine 1-carboxyvinyltransferase (EC 2.5.1.7)	UDP-N-acetylglucosamine 1-carboxyvinyltransferase (EC 2.5.1.7)	antibiotic target in susceptible species	8994972
	Antibiotic Resistance	Akkermansia muciniphila strain BIOML-A2	fig|239935.2173.peg.330	F1874_10845		dxr	1-deoxy-D-xylulose 5-phosphate reductoisomerase (EC 1.1.1.267)	1-deoxy-D-xylulose 5-phosphate reductoisomerase (EC 1.1.1.267)	antibiotic target in susceptible species	16321944
	Antibiotic Resistance	Akkermansia muciniphila strain BIOML-A2	fig|239935.2173.peg.1950	F1874_06170		Erm(F)/Erm(35)	23S rRNA (adenine(2058)-N(6))-dimethyltransferase (EC 2.1.1.184) => Erm(F)/Erm(35)	23S rRNA (adenine(2058)-N(6))-dimethyltransferase (EC 2.1.1.184) => Erm(F)/Erm(35)	antibiotic target modifying enzyme	26107936;26219215;1804017
	Antibiotic Resistance	Akkermansia muciniphila strain BIOML-A2	fig|239935.2173.peg.2614	F1874_08945		kasA	3-oxoacyl-[acyl-carrier-protein] synthase, KASII (EC 2.3.1.179)	3-oxoacyl-[acyl-carrier-protein] synthase, KASII (EC 2.3.1.179)	antibiotic target in susceptible species	10428945
	Antibiotic Resistance	Akkermansia muciniphila strain BIOML-A2	fig|239935.2173.peg.2589	F1874_08850		kasA	3-oxoacyl-[acyl-carrier-protein] synthase, KASII (EC 2.3.1.179)	3-oxoacyl-[acyl-carrier-protein] synthase, KASII (EC 2.3.1.179)	antibiotic target in susceptible species	10428945
	Antibiotic Resistance	Akkermansia muciniphila strain BIOML-A2	fig|239935.2173.peg.548	F1874_00345		Alr	Alanine racemase (EC 5.1.1.1)	Alanine racemase (EC 5.1.1.1)	antibiotic target in susceptible species	19748470;24303782
	Antibiotic Resistance	Akkermansia muciniphila strain BIOML-A2	fig|239935.2173.peg.722	F1874_01085		Alr	Alanine racemase (EC 5.1.1.1)	Alanine racemase (EC 5.1.1.1)	antibiotic target in susceptible species	19748470;24303782
	Antibiotic Resistance	Akkermansia muciniphila strain BIOML-A2	fig|239935.2173.peg.1783	F1874_05480		PgsA	CDP-diacylglycerol--glycerol-3-phosphate 3-phosphatidyltransferase (EC 2.7.8.5)	CDP-diacylglycerol--glycerol-3-phosphate 3-phosphatidyltransferase (EC 2.7.8.5)	protein altering cell wall charge conferring antibiotic resistance	22238576
	Antibiotic Resistance	Akkermansia muciniphila strain BIOML-A2	fig|239935.2173.peg.6	F1874_09530		bla	Class A beta-lactamase (EC 3.5.2.6)	Class A beta-lactamase (EC 3.5.2.6)	antibiotic inactivation enzyme
	Antibiotic Resistance	Akkermansia muciniphila strain BIOML-A2	fig|239935.2173.peg.2044	F1874_06595		Ddl	D-alanine--D-alanine ligase (EC 6.3.2.4)	D-alanine--D-alanine ligase (EC 6.3.2.4)	antibiotic target in susceptible species	24303782;24033232
	Antibiotic Resistance	Akkermansia muciniphila strain BIOML-A2	fig|239935.2173.peg.745	F1874_01195		folA, Dfr	Dihydrofolate reductase (EC 1.5.1.3)	Dihydrofolate reductase (EC 1.5.1.3)	antibiotic target in susceptible species	20169085;25288078
	Antibiotic Resistance	Akkermansia muciniphila strain BIOML-A2	fig|239935.2173.peg.2606	F1874_08915		folP	Dihydropteroate synthase (EC 2.5.1.15)	Dihydropteroate synthase (EC 2.5.1.15)	antibiotic target in susceptible species	15673783
	Antibiotic Resistance	Akkermansia muciniphila strain BIOML-A2	fig|239935.2173.peg.2545	F1874_08640		gyrA	DNA gyrase subunit A (EC 5.99.1.3)	DNA gyrase subunit A (EC 5.99.1.3)	antibiotic target in susceptible species	9293187
	Antibiotic Resistance	Akkermansia muciniphila strain BIOML-A2	fig|239935.2173.peg.2544	F1874_08635		gyrB	DNA gyrase subunit B (EC 5.99.1.3)	DNA gyrase subunit B (EC 5.99.1.3)	antibiotic target in susceptible species	21693461;22279180;9293187
	Antibiotic Resistance	Akkermansia muciniphila strain BIOML-A2	fig|239935.2173.peg.2421	F1874_08100		rpoB	DNA-directed RNA polymerase beta subunit (EC 2.7.7.6)	DNA-directed RNA polymerase beta subunit (EC 2.7.7.6)	antibiotic target in susceptible species	3050121;15047531;16723576
	Antibiotic Resistance	Akkermansia muciniphila strain BIOML-A2	fig|239935.2173.peg.2420	F1874_08095		rpoC	DNA-directed RNA polymerase beta' subunit (EC 2.7.7.6)	DNA-directed RNA polymerase beta' subunit (EC 2.7.7.6)	antibiotic target in susceptible species	16723576
	Antibiotic Resistance	Akkermansia muciniphila strain BIOML-A2	fig|239935.2173.peg.1598	F1874_04745		inhA, fabI	Enoyl-[acyl-carrier-protein] reductase [NADH] (EC 1.3.1.9)	Enoyl-[acyl-carrier-protein] reductase [NADH] (EC 1.3.1.9)	antibiotic target in susceptible species	18193820;10869170;8284673
	Antibiotic Resistance	Akkermansia muciniphila strain BIOML-A2	fig|239935.2173.peg.13	F1874_09560		Iso-tRNA	Isoleucyl-tRNA synthetase (EC 6.1.1.5)	Isoleucyl-tRNA synthetase (EC 6.1.1.5)	antibiotic target in susceptible species	7929087
	Antibiotic Resistance	Akkermansia muciniphila strain BIOML-A2	fig|239935.2173.peg.1953	F1874_06185		MacA	Macrolide-specific efflux protein MacA	Macrolide-specific efflux protein MacA	efflux pump conferring antibiotic resistance	11544226
	Antibiotic Resistance	Akkermansia muciniphila strain BIOML-A2	fig|239935.2173.peg.2348	F1874_07800		MexXY-OMP	Multidrug efflux system, inner membrane proton/drug antiporter (RND type) => MexY of MexXY/AxyXY	Multidrug efflux system, inner membrane proton/drug antiporter (RND type) => MexY of MexXY/AxyXY	efflux pump conferring antibiotic resistance	9925549
	Antibiotic Resistance	Akkermansia muciniphila strain BIOML-A2	fig|239935.2173.peg.2347	F1874_07795		MexXY-OMP	Multidrug efflux system, membrane fusion component => MexX of of MexXY/AxyXY	Multidrug efflux system, membrane fusion component => MexX of of MexXY/AxyXY	efflux pump conferring antibiotic resistance	9925549
	Antibiotic Resistance	Akkermansia muciniphila strain BIOML-A2	fig|239935.2173.peg.1244	F1874_03160		S10p	SSU ribosomal protein S10p (S20e)	SSU ribosomal protein S10p (S20e)	antibiotic target in susceptible species	26124155
	Antibiotic Resistance	Akkermansia muciniphila strain BIOML-A2	fig|239935.2173.peg.1241	F1874_03145		S12p	SSU ribosomal protein S12p (S23e)	SSU ribosomal protein S12p (S23e)	antibiotic target in susceptible species	7934937
	Antibiotic Resistance	Akkermansia muciniphila strain BIOML-A2	fig|239935.2173.peg.2107	F1874_06855		rho	Transcription termination factor Rho	Transcription termination factor Rho	antibiotic target in susceptible species	8466900
	Antibiotic Resistance	Akkermansia muciniphila strain BIOML-A2	fig|239935.2173.peg.2485	F1874_08385		rho	Transcription termination factor Rho	Transcription termination factor Rho	antibiotic target in susceptible species	8466900
	Antibiotic Resistance	Akkermansia muciniphila strain BIOML-A2	fig|239935.2173.peg.1243	F1874_03155		EF-G	Translation elongation factor G	Translation elongation factor G	antibiotic target in susceptible species	17980694
	Antibiotic Resistance	Akkermansia muciniphila strain BIOML-A2	fig|239935.2173.peg.2428	F1874_08140		EF-Tu	Translation elongation factor Tu	Translation elongation factor Tu	antibiotic target in susceptible species	364475;9678602
	Antibiotic Resistance	Akkermansia muciniphila strain BIOML-A2	fig|239935.2173.peg.597	F1874_00565		MurA	UDP-N-acetylglucosamine 1-carboxyvinyltransferase (EC 2.5.1.7)	UDP-N-acetylglucosamine 1-carboxyvinyltransferase (EC 2.5.1.7)	antibiotic target in susceptible species	8994972
	Antibiotic Resistance	Akkermansia muciniphila strain BIOML-A20	fig|239935.2157.peg.200	F1890_10295		dxr	1-deoxy-D-xylulose 5-phosphate reductoisomerase (EC 1.1.1.267)	1-deoxy-D-xylulose 5-phosphate reductoisomerase (EC 1.1.1.267)	antibiotic target in susceptible species	16321944
	Antibiotic Resistance	Akkermansia muciniphila strain BIOML-A20	fig|239935.2157.peg.1931	F1890_06160		Erm(F)/Erm(35)	23S rRNA (adenine(2058)-N(6))-dimethyltransferase (EC 2.1.1.184) => Erm(F)/Erm(35)	23S rRNA (adenine(2058)-N(6))-dimethyltransferase (EC 2.1.1.184) => Erm(F)/Erm(35)	antibiotic target modifying enzyme	26107936;26219215;1804017
	Antibiotic Resistance	Akkermansia muciniphila strain BIOML-A20	fig|239935.2157.peg.2594	F1890_08875		kasA	3-oxoacyl-[acyl-carrier-protein] synthase, KASII (EC 2.3.1.179)	3-oxoacyl-[acyl-carrier-protein] synthase, KASII (EC 2.3.1.179)	antibiotic target in susceptible species	10428945
	Antibiotic Resistance	Akkermansia muciniphila strain BIOML-A20	fig|239935.2157.peg.2570	F1890_08780		kasA	3-oxoacyl-[acyl-carrier-protein] synthase, KASII (EC 2.3.1.179)	3-oxoacyl-[acyl-carrier-protein] synthase, KASII (EC 2.3.1.179)	antibiotic target in susceptible species	10428945
	Antibiotic Resistance	Akkermansia muciniphila strain BIOML-A20	fig|239935.2157.peg.1411	F1890_03985		Alr	Alanine racemase (EC 5.1.1.1)	Alanine racemase (EC 5.1.1.1)	antibiotic target in susceptible species	19748470;24303782
	Antibiotic Resistance	Akkermansia muciniphila strain BIOML-A20	fig|239935.2157.peg.1584	F1890_04725		Alr	Alanine racemase (EC 5.1.1.1)	Alanine racemase (EC 5.1.1.1)	antibiotic target in susceptible species	19748470;24303782
	Antibiotic Resistance	Akkermansia muciniphila strain BIOML-A20	fig|239935.2157.peg.1764	F1890_05460		PgsA	CDP-diacylglycerol--glycerol-3-phosphate 3-phosphatidyltransferase (EC 2.7.8.5)	CDP-diacylglycerol--glycerol-3-phosphate 3-phosphatidyltransferase (EC 2.7.8.5)	protein altering cell wall charge conferring antibiotic resistance	22238576
	Antibiotic Resistance	Akkermansia muciniphila strain BIOML-A20	fig|239935.2157.peg.418	F1890_11220		bla	Class A beta-lactamase (EC 3.5.2.6)	Class A beta-lactamase (EC 3.5.2.6)	antibiotic inactivation enzyme
	Antibiotic Resistance	Akkermansia muciniphila strain BIOML-A20	fig|239935.2157.peg.2026	F1890_06585		Ddl	D-alanine--D-alanine ligase (EC 6.3.2.4)	D-alanine--D-alanine ligase (EC 6.3.2.4)	antibiotic target in susceptible species	24303782;24033232
	Antibiotic Resistance	Akkermansia muciniphila strain BIOML-A20	fig|239935.2157.peg.1606	F1890_04835		folA, Dfr	Dihydrofolate reductase (EC 1.5.1.3)	Dihydrofolate reductase (EC 1.5.1.3)	antibiotic target in susceptible species	20169085;25288078
	Antibiotic Resistance	Akkermansia muciniphila strain BIOML-A20	fig|239935.2157.peg.2577	F1890_08810		folP	Dihydropteroate synthase (EC 2.5.1.15)	Dihydropteroate synthase (EC 2.5.1.15)	antibiotic target in susceptible species	15673783
	Antibiotic Resistance	Akkermansia muciniphila strain BIOML-A20	fig|239935.2157.peg.2639	F1890_09085		gyrA	DNA gyrase subunit A (EC 5.99.1.3)	DNA gyrase subunit A (EC 5.99.1.3)	antibiotic target in susceptible species	9293187
	Antibiotic Resistance	Akkermansia muciniphila strain BIOML-A20	fig|239935.2157.peg.2640	F1890_09090		gyrB	DNA gyrase subunit B (EC 5.99.1.3)	DNA gyrase subunit B (EC 5.99.1.3)	antibiotic target in susceptible species	21693461;22279180;9293187
	Antibiotic Resistance	Akkermansia muciniphila strain BIOML-A20	fig|239935.2157.peg.2407	F1890_08090		rpoB	DNA-directed RNA polymerase beta subunit (EC 2.7.7.6)	DNA-directed RNA polymerase beta subunit (EC 2.7.7.6)	antibiotic target in susceptible species	3050121;15047531;16723576
	Antibiotic Resistance	Akkermansia muciniphila strain BIOML-A20	fig|239935.2157.peg.2406	F1890_08085		rpoC	DNA-directed RNA polymerase beta' subunit (EC 2.7.7.6)	DNA-directed RNA polymerase beta' subunit (EC 2.7.7.6)	antibiotic target in susceptible species	16723576
	Antibiotic Resistance	Akkermansia muciniphila strain BIOML-A20	fig|239935.2157.peg.1150	F1890_02935		inhA, fabI	Enoyl-[acyl-carrier-protein] reductase [NADH] (EC 1.3.1.9)	Enoyl-[acyl-carrier-protein] reductase [NADH] (EC 1.3.1.9)	antibiotic target in susceptible species	18193820;10869170;8284673
	Antibiotic Resistance	Akkermansia muciniphila strain BIOML-A20	fig|239935.2157.peg.411	F1890_11190		Iso-tRNA	Isoleucyl-tRNA synthetase (EC 6.1.1.5)	Isoleucyl-tRNA synthetase (EC 6.1.1.5)	antibiotic target in susceptible species	7929087
	Antibiotic Resistance	Akkermansia muciniphila strain BIOML-A20	fig|239935.2157.peg.1934	F1890_06175		MacA	Macrolide-specific efflux protein MacA	Macrolide-specific efflux protein MacA	efflux pump conferring antibiotic resistance	11544226
	Antibiotic Resistance	Akkermansia muciniphila strain BIOML-A20	fig|239935.2157.peg.2333	F1890_07790		MexXY-OMP	Multidrug efflux system, inner membrane proton/drug antiporter (RND type) => MexY of MexXY/AxyXY	Multidrug efflux system, inner membrane proton/drug antiporter (RND type) => MexY of MexXY/AxyXY	efflux pump conferring antibiotic resistance	9925549
	Antibiotic Resistance	Akkermansia muciniphila strain BIOML-A20	fig|239935.2157.peg.2332	F1890_07785		MexXY-OMP	Multidrug efflux system, membrane fusion component => MexX of of MexXY/AxyXY	Multidrug efflux system, membrane fusion component => MexX of of MexXY/AxyXY	efflux pump conferring antibiotic resistance	9925549
	Antibiotic Resistance	Akkermansia muciniphila strain BIOML-A20	fig|239935.2157.peg.769	F1890_01350		S10p	SSU ribosomal protein S10p (S20e)	SSU ribosomal protein S10p (S20e)	antibiotic target in susceptible species	26124155
	Antibiotic Resistance	Akkermansia muciniphila strain BIOML-A20	fig|239935.2157.peg.766	F1890_01335		S12p	SSU ribosomal protein S12p (S23e)	SSU ribosomal protein S12p (S23e)	antibiotic target in susceptible species	7934937
	Antibiotic Resistance	Akkermansia muciniphila strain BIOML-A20	fig|239935.2157.peg.2089	F1890_06845		rho	Transcription termination factor Rho	Transcription termination factor Rho	antibiotic target in susceptible species	8466900
	Antibiotic Resistance	Akkermansia muciniphila strain BIOML-A20	fig|239935.2157.peg.2472	F1890_08380		rho	Transcription termination factor Rho	Transcription termination factor Rho	antibiotic target in susceptible species	8466900
	Antibiotic Resistance	Akkermansia muciniphila strain BIOML-A20	fig|239935.2157.peg.768	F1890_01345		EF-G	Translation elongation factor G	Translation elongation factor G	antibiotic target in susceptible species	17980694
	Antibiotic Resistance	Akkermansia muciniphila strain BIOML-A20	fig|239935.2157.peg.2414	F1890_08130		EF-Tu	Translation elongation factor Tu	Translation elongation factor Tu	antibiotic target in susceptible species	364475;9678602
	Antibiotic Resistance	Akkermansia muciniphila strain BIOML-A20	fig|239935.2157.peg.1460	F1890_04205		MurA	UDP-N-acetylglucosamine 1-carboxyvinyltransferase (EC 2.5.1.7)	UDP-N-acetylglucosamine 1-carboxyvinyltransferase (EC 2.5.1.7)	antibiotic target in susceptible species	8994972
	Antibiotic Resistance	Akkermansia muciniphila strain BIOML-A21	fig|239935.2155.peg.905	F1906_02050		dxr	1-deoxy-D-xylulose 5-phosphate reductoisomerase (EC 1.1.1.267)	1-deoxy-D-xylulose 5-phosphate reductoisomerase (EC 1.1.1.267)	antibiotic target in susceptible species	16321944
	Antibiotic Resistance	Akkermansia muciniphila strain BIOML-A21	fig|239935.2155.peg.2467	F1906_07650		Erm(F)/Erm(35)	23S rRNA (adenine(2058)-N(6))-dimethyltransferase (EC 2.1.1.184) => Erm(F)/Erm(35)	23S rRNA (adenine(2058)-N(6))-dimethyltransferase (EC 2.1.1.184) => Erm(F)/Erm(35)	antibiotic target modifying enzyme	26107936;26219215;1804017
	Antibiotic Resistance	Akkermansia muciniphila strain BIOML-A21	fig|239935.2155.peg.2984	F1906_09590		kasA	3-oxoacyl-[acyl-carrier-protein] synthase, KASII (EC 2.3.1.179)	3-oxoacyl-[acyl-carrier-protein] synthase, KASII (EC 2.3.1.179)	antibiotic target in susceptible species	10428945
	Antibiotic Resistance	Akkermansia muciniphila strain BIOML-A21	fig|239935.2155.peg.3009	F1906_09685		kasA	3-oxoacyl-[acyl-carrier-protein] synthase, KASII (EC 2.3.1.179)	3-oxoacyl-[acyl-carrier-protein] synthase, KASII (EC 2.3.1.179)	antibiotic target in susceptible species	10428945
	Antibiotic Resistance	Akkermansia muciniphila strain BIOML-A21	fig|239935.2155.peg.770	F1906_01500		Alr	Alanine racemase (EC 5.1.1.1)	Alanine racemase (EC 5.1.1.1)	antibiotic target in susceptible species	19748470;24303782
	Antibiotic Resistance	Akkermansia muciniphila strain BIOML-A21	fig|239935.2155.peg.594	F1906_00760		Alr	Alanine racemase (EC 5.1.1.1)	Alanine racemase (EC 5.1.1.1)	antibiotic target in susceptible species	19748470;24303782
	Antibiotic Resistance	Akkermansia muciniphila strain BIOML-A21	fig|239935.2155.peg.278	F1906_11105		PgsA	CDP-diacylglycerol--glycerol-3-phosphate 3-phosphatidyltransferase (EC 2.7.8.5)	CDP-diacylglycerol--glycerol-3-phosphate 3-phosphatidyltransferase (EC 2.7.8.5)	protein altering cell wall charge conferring antibiotic resistance	22238576
	Antibiotic Resistance	Akkermansia muciniphila strain BIOML-A21	fig|239935.2155.peg.365	F1906_12260		PgsA	CDP-diacylglycerol--glycerol-3-phosphate 3-phosphatidyltransferase (EC 2.7.8.5)	CDP-diacylglycerol--glycerol-3-phosphate 3-phosphatidyltransferase (EC 2.7.8.5)	protein altering cell wall charge conferring antibiotic resistance	22238576
	Antibiotic Resistance	Akkermansia muciniphila strain BIOML-A21	fig|239935.2155.peg.109	F1906_10545		bla	Class A beta-lactamase (EC 3.5.2.6)	Class A beta-lactamase (EC 3.5.2.6)	antibiotic inactivation enzyme
	Antibiotic Resistance	Akkermansia muciniphila strain BIOML-A21	fig|239935.2155.peg.2078	F1906_06200		Ddl	D-alanine--D-alanine ligase (EC 6.3.2.4)	D-alanine--D-alanine ligase (EC 6.3.2.4)	antibiotic target in susceptible species	24303782;24033232
	Antibiotic Resistance	Akkermansia muciniphila strain BIOML-A21	fig|239935.2155.peg.571	F1906_00650		folA, Dfr	Dihydrofolate reductase (EC 1.5.1.3)	Dihydrofolate reductase (EC 1.5.1.3)	antibiotic target in susceptible species	20169085;25288078
	Antibiotic Resistance	Akkermansia muciniphila strain BIOML-A21	fig|239935.2155.peg.3001	F1906_09655		folP	Dihydropteroate synthase (EC 2.5.1.15)	Dihydropteroate synthase (EC 2.5.1.15)	antibiotic target in susceptible species	15673783
	Antibiotic Resistance	Akkermansia muciniphila strain BIOML-A21	fig|239935.2155.peg.2939	F1906_09380		gyrA	DNA gyrase subunit A (EC 5.99.1.3)	DNA gyrase subunit A (EC 5.99.1.3)	antibiotic target in susceptible species	9293187
	Antibiotic Resistance	Akkermansia muciniphila strain BIOML-A21	fig|239935.2155.peg.2938	F1906_09375		gyrB	DNA gyrase subunit B (EC 5.99.1.3)	DNA gyrase subunit B (EC 5.99.1.3)	antibiotic target in susceptible species	21693461;22279180;9293187
	Antibiotic Resistance	Akkermansia muciniphila strain BIOML-A21	fig|239935.2155.peg.2802	F1906_08840		rpoB	DNA-directed RNA polymerase beta subunit (EC 2.7.7.6)	DNA-directed RNA polymerase beta subunit (EC 2.7.7.6)	antibiotic target in susceptible species	3050121;15047531;16723576
	Antibiotic Resistance	Akkermansia muciniphila strain BIOML-A21	fig|239935.2155.peg.2801	F1906_08835		rpoC	DNA-directed RNA polymerase beta' subunit (EC 2.7.7.6)	DNA-directed RNA polymerase beta' subunit (EC 2.7.7.6)	antibiotic target in susceptible species	16723576
	Antibiotic Resistance	Akkermansia muciniphila strain BIOML-A21	fig|239935.2155.peg.1769	F1906_05050		inhA, fabI	Enoyl-[acyl-carrier-protein] reductase [NADH] (EC 1.3.1.9)	Enoyl-[acyl-carrier-protein] reductase [NADH] (EC 1.3.1.9)	antibiotic target in susceptible species	18193820;10869170;8284673
	Antibiotic Resistance	Akkermansia muciniphila strain BIOML-A21	fig|239935.2155.peg.102	F1906_10515		Iso-tRNA	Isoleucyl-tRNA synthetase (EC 6.1.1.5)	Isoleucyl-tRNA synthetase (EC 6.1.1.5)	antibiotic target in susceptible species	7929087
	Antibiotic Resistance	Akkermansia muciniphila strain BIOML-A21	fig|239935.2155.peg.2470	F1906_07665		MacA	Macrolide-specific efflux protein MacA	Macrolide-specific efflux protein MacA	efflux pump conferring antibiotic resistance	11544226
	Antibiotic Resistance	Akkermansia muciniphila strain BIOML-A21	fig|239935.2155.peg.2670	F1906_08385		MexXY-OMP	Multidrug efflux system, inner membrane proton/drug antiporter (RND type) => MexY of MexXY/AxyXY	Multidrug efflux system, inner membrane proton/drug antiporter (RND type) => MexY of MexXY/AxyXY	efflux pump conferring antibiotic resistance	9925549
	Antibiotic Resistance	Akkermansia muciniphila strain BIOML-A21	fig|239935.2155.peg.2669	F1906_08380		MexXY-OMP	Multidrug efflux system, membrane fusion component => MexX of of MexXY/AxyXY	Multidrug efflux system, membrane fusion component => MexX of of MexXY/AxyXY	efflux pump conferring antibiotic resistance	9925549
	Antibiotic Resistance	Akkermansia muciniphila strain BIOML-A21	fig|239935.2155.peg.1339	F1906_03470		S10p	SSU ribosomal protein S10p (S20e)	SSU ribosomal protein S10p (S20e)	antibiotic target in susceptible species	26124155
	Antibiotic Resistance	Akkermansia muciniphila strain BIOML-A21	fig|239935.2155.peg.1336	F1906_03455		S12p	SSU ribosomal protein S12p (S23e)	SSU ribosomal protein S12p (S23e)	antibiotic target in susceptible species	7934937
	Antibiotic Resistance	Akkermansia muciniphila strain BIOML-A21	fig|239935.2155.peg.2867	F1906_09125		rho	Transcription termination factor Rho	Transcription termination factor Rho	antibiotic target in susceptible species	8466900
	Antibiotic Resistance	Akkermansia muciniphila strain BIOML-A21	fig|239935.2155.peg.2141	F1906_06460		rho	Transcription termination factor Rho	Transcription termination factor Rho	antibiotic target in susceptible species	8466900
	Antibiotic Resistance	Akkermansia muciniphila strain BIOML-A21	fig|239935.2155.peg.1338	F1906_03465		EF-G	Translation elongation factor G	Translation elongation factor G	antibiotic target in susceptible species	17980694
	Antibiotic Resistance	Akkermansia muciniphila strain BIOML-A21	fig|239935.2155.peg.2591			EF-Tu	Translation elongation factor Tu	Translation elongation factor Tu	antibiotic target in susceptible species	364475;9678602
	Antibiotic Resistance	Akkermansia muciniphila strain BIOML-A21	fig|239935.2155.peg.2809	F1906_08880		EF-Tu	Translation elongation factor Tu	Translation elongation factor Tu	antibiotic target in susceptible species	364475;9678602
	Antibiotic Resistance	Akkermansia muciniphila strain BIOML-A21	fig|239935.2155.peg.720	F1906_01280		MurA	UDP-N-acetylglucosamine 1-carboxyvinyltransferase (EC 2.5.1.7)	UDP-N-acetylglucosamine 1-carboxyvinyltransferase (EC 2.5.1.7)	antibiotic target in susceptible species	8994972
	Antibiotic Resistance	Akkermansia muciniphila strain BIOML-A21	fig|239935.2155.peg.1475	F1906_12685		MurA	UDP-N-acetylglucosamine 1-carboxyvinyltransferase (EC 2.5.1.7)	UDP-N-acetylglucosamine 1-carboxyvinyltransferase (EC 2.5.1.7)	antibiotic target in susceptible species	8994972
	Antibiotic Resistance	Akkermansia muciniphila strain BIOML-A22	fig|239935.2156.peg.436	F1879_00065		dxr	1-deoxy-D-xylulose 5-phosphate reductoisomerase (EC 1.1.1.267)	1-deoxy-D-xylulose 5-phosphate reductoisomerase (EC 1.1.1.267)	antibiotic target in susceptible species	16321944
	Antibiotic Resistance	Akkermansia muciniphila strain BIOML-A22	fig|239935.2156.peg.2125	F1879_07175		Erm(F)/Erm(35)	23S rRNA (adenine(2058)-N(6))-dimethyltransferase (EC 2.1.1.184) => Erm(F)/Erm(35)	23S rRNA (adenine(2058)-N(6))-dimethyltransferase (EC 2.1.1.184) => Erm(F)/Erm(35)	antibiotic target modifying enzyme	26107936;26219215;1804017
	Antibiotic Resistance	Akkermansia muciniphila strain BIOML-A22	fig|239935.2156.peg.2580	F1879_09125		kasA	3-oxoacyl-[acyl-carrier-protein] synthase, KASII (EC 2.3.1.179)	3-oxoacyl-[acyl-carrier-protein] synthase, KASII (EC 2.3.1.179)	antibiotic target in susceptible species	10428945
	Antibiotic Resistance	Akkermansia muciniphila strain BIOML-A22	fig|239935.2156.peg.2558	F1879_09030		kasA	3-oxoacyl-[acyl-carrier-protein] synthase, KASII (EC 2.3.1.179)	3-oxoacyl-[acyl-carrier-protein] synthase, KASII (EC 2.3.1.179)	antibiotic target in susceptible species	10428945
	Antibiotic Resistance	Akkermansia muciniphila strain BIOML-A22	fig|239935.2156.peg.570	F1879_00610		Alr	Alanine racemase (EC 5.1.1.1)	Alanine racemase (EC 5.1.1.1)	antibiotic target in susceptible species	19748470;24303782
	Antibiotic Resistance	Akkermansia muciniphila strain BIOML-A22	fig|239935.2156.peg.739	F1879_01345		Alr	Alanine racemase (EC 5.1.1.1)	Alanine racemase (EC 5.1.1.1)	antibiotic target in susceptible species	19748470;24303782
	Antibiotic Resistance	Akkermansia muciniphila strain BIOML-A22	fig|239935.2156.peg.1961	F1879_06475		PgsA	CDP-diacylglycerol--glycerol-3-phosphate 3-phosphatidyltransferase (EC 2.7.8.5)	CDP-diacylglycerol--glycerol-3-phosphate 3-phosphatidyltransferase (EC 2.7.8.5)	protein altering cell wall charge conferring antibiotic resistance	22238576
	Antibiotic Resistance	Akkermansia muciniphila strain BIOML-A22	fig|239935.2156.peg.2634	F1879_09370		bla	Class A beta-lactamase (EC 3.5.2.6)	Class A beta-lactamase (EC 3.5.2.6)	antibiotic inactivation enzyme
	Antibiotic Resistance	Akkermansia muciniphila strain BIOML-A22	fig|239935.2156.peg.1263	F1879_03555		Ddl	D-alanine--D-alanine ligase (EC 6.3.2.4)	D-alanine--D-alanine ligase (EC 6.3.2.4)	antibiotic target in susceptible species	24303782;24033232
	Antibiotic Resistance	Akkermansia muciniphila strain BIOML-A22	fig|239935.2156.peg.761	F1879_01455		folA, Dfr	Dihydrofolate reductase (EC 1.5.1.3)	Dihydrofolate reductase (EC 1.5.1.3)	antibiotic target in susceptible species	20169085;25288078
	Antibiotic Resistance	Akkermansia muciniphila strain BIOML-A22	fig|239935.2156.peg.2565	F1879_09060		folP	Dihydropteroate synthase (EC 2.5.1.15)	Dihydropteroate synthase (EC 2.5.1.15)	antibiotic target in susceptible species	15673783
	Antibiotic Resistance	Akkermansia muciniphila strain BIOML-A22	fig|239935.2156.peg.2625	F1879_09335		gyrA	DNA gyrase subunit A (EC 5.99.1.3)	DNA gyrase subunit A (EC 5.99.1.3)	antibiotic target in susceptible species	9293187
	Antibiotic Resistance	Akkermansia muciniphila strain BIOML-A22	fig|239935.2156.peg.2626	F1879_09340		gyrB	DNA gyrase subunit B (EC 5.99.1.3)	DNA gyrase subunit B (EC 5.99.1.3)	antibiotic target in susceptible species	21693461;22279180;9293187
	Antibiotic Resistance	Akkermansia muciniphila strain BIOML-A22	fig|239935.2156.peg.2399	F1879_08340		rpoB	DNA-directed RNA polymerase beta subunit (EC 2.7.7.6)	DNA-directed RNA polymerase beta subunit (EC 2.7.7.6)	antibiotic target in susceptible species	3050121;15047531;16723576
	Antibiotic Resistance	Akkermansia muciniphila strain BIOML-A22	fig|239935.2156.peg.2398	F1879_08335		rpoC	DNA-directed RNA polymerase beta' subunit (EC 2.7.7.6)	DNA-directed RNA polymerase beta' subunit (EC 2.7.7.6)	antibiotic target in susceptible species	16723576
	Antibiotic Resistance	Akkermansia muciniphila strain BIOML-A22	fig|239935.2156.peg.1065	F1879_02730		inhA, fabI	Enoyl-[acyl-carrier-protein] reductase [NADH] (EC 1.3.1.9)	Enoyl-[acyl-carrier-protein] reductase [NADH] (EC 1.3.1.9)	antibiotic target in susceptible species	18193820;10869170;8284673
	Antibiotic Resistance	Akkermansia muciniphila strain BIOML-A22	fig|239935.2156.peg.2641	F1879_09400		Iso-tRNA	Isoleucyl-tRNA synthetase (EC 6.1.1.5)	Isoleucyl-tRNA synthetase (EC 6.1.1.5)	antibiotic target in susceptible species	7929087
	Antibiotic Resistance	Akkermansia muciniphila strain BIOML-A22	fig|239935.2156.peg.2128	F1879_07190		MacA	Macrolide-specific efflux protein MacA	Macrolide-specific efflux protein MacA	efflux pump conferring antibiotic resistance	11544226
	Antibiotic Resistance	Akkermansia muciniphila strain BIOML-A22	fig|239935.2156.peg.2291	F1879_07885		MexXY-OMP	Multidrug efflux system, inner membrane proton/drug antiporter (RND type) => MexY of MexXY/AxyXY	Multidrug efflux system, inner membrane proton/drug antiporter (RND type) => MexY of MexXY/AxyXY	efflux pump conferring antibiotic resistance	9925549
	Antibiotic Resistance	Akkermansia muciniphila strain BIOML-A22	fig|239935.2156.peg.2290	F1879_07880		MexXY-OMP	Multidrug efflux system, membrane fusion component => MexX of of MexXY/AxyXY	Multidrug efflux system, membrane fusion component => MexX of of MexXY/AxyXY	efflux pump conferring antibiotic resistance	9925549
	Antibiotic Resistance	Akkermansia muciniphila strain BIOML-A22	fig|239935.2156.peg.1808	F1879_05795		S10p	SSU ribosomal protein S10p (S20e)	SSU ribosomal protein S10p (S20e)	antibiotic target in susceptible species	26124155
	Antibiotic Resistance	Akkermansia muciniphila strain BIOML-A22	fig|239935.2156.peg.1805	F1879_05780		S12p	SSU ribosomal protein S12p (S23e)	SSU ribosomal protein S12p (S23e)	antibiotic target in susceptible species	7934937
	Antibiotic Resistance	Akkermansia muciniphila strain BIOML-A22	fig|239935.2156.peg.1323	F1879_03815		rho	Transcription termination factor Rho	Transcription termination factor Rho	antibiotic target in susceptible species	8466900
	Antibiotic Resistance	Akkermansia muciniphila strain BIOML-A22	fig|239935.2156.peg.2464	F1879_08630		rho	Transcription termination factor Rho	Transcription termination factor Rho	antibiotic target in susceptible species	8466900
	Antibiotic Resistance	Akkermansia muciniphila strain BIOML-A22	fig|239935.2156.peg.1807	F1879_05790		EF-G	Translation elongation factor G	Translation elongation factor G	antibiotic target in susceptible species	17980694
	Antibiotic Resistance	Akkermansia muciniphila strain BIOML-A22	fig|239935.2156.peg.2406	F1879_08380		EF-Tu	Translation elongation factor Tu	Translation elongation factor Tu	antibiotic target in susceptible species	364475;9678602
	Antibiotic Resistance	Akkermansia muciniphila strain BIOML-A22	fig|239935.2156.peg.618	F1879_00825		MurA	UDP-N-acetylglucosamine 1-carboxyvinyltransferase (EC 2.5.1.7)	UDP-N-acetylglucosamine 1-carboxyvinyltransferase (EC 2.5.1.7)	antibiotic target in susceptible species	8994972
	Antibiotic Resistance	Akkermansia muciniphila strain BIOML-A23	fig|239935.2154.peg.311	F1895_11205		dxr	1-deoxy-D-xylulose 5-phosphate reductoisomerase (EC 1.1.1.267)	1-deoxy-D-xylulose 5-phosphate reductoisomerase (EC 1.1.1.267)	antibiotic target in susceptible species	16321944
	Antibiotic Resistance	Akkermansia muciniphila strain BIOML-A23	fig|239935.2154.peg.2118	F1895_07385		Erm(F)/Erm(35)	23S rRNA (adenine(2058)-N(6))-dimethyltransferase (EC 2.1.1.184) => Erm(F)/Erm(35)	23S rRNA (adenine(2058)-N(6))-dimethyltransferase (EC 2.1.1.184) => Erm(F)/Erm(35)	antibiotic target modifying enzyme	26107936;26219215;1804017
	Antibiotic Resistance	Akkermansia muciniphila strain BIOML-A23	fig|239935.2154.peg.2559	F1895_09310		kasA	3-oxoacyl-[acyl-carrier-protein] synthase, KASII (EC 2.3.1.179)	3-oxoacyl-[acyl-carrier-protein] synthase, KASII (EC 2.3.1.179)	antibiotic target in susceptible species	10428945
	Antibiotic Resistance	Akkermansia muciniphila strain BIOML-A23	fig|239935.2154.peg.2583	F1895_09405		kasA	3-oxoacyl-[acyl-carrier-protein] synthase, KASII (EC 2.3.1.179)	3-oxoacyl-[acyl-carrier-protein] synthase, KASII (EC 2.3.1.179)	antibiotic target in susceptible species	10428945
	Antibiotic Resistance	Akkermansia muciniphila strain BIOML-A23	fig|239935.2154.peg.1643	F1895_05410		Alr	Alanine racemase (EC 5.1.1.1)	Alanine racemase (EC 5.1.1.1)	antibiotic target in susceptible species	19748470;24303782
	Antibiotic Resistance	Akkermansia muciniphila strain BIOML-A23	fig|239935.2154.peg.1815	F1895_06150		Alr	Alanine racemase (EC 5.1.1.1)	Alanine racemase (EC 5.1.1.1)	antibiotic target in susceptible species	19748470;24303782
	Antibiotic Resistance	Akkermansia muciniphila strain BIOML-A23	fig|239935.2154.peg.1952	F1895_06690		PgsA	CDP-diacylglycerol--glycerol-3-phosphate 3-phosphatidyltransferase (EC 2.7.8.5)	CDP-diacylglycerol--glycerol-3-phosphate 3-phosphatidyltransferase (EC 2.7.8.5)	protein altering cell wall charge conferring antibiotic resistance	22238576
	Antibiotic Resistance	Akkermansia muciniphila strain BIOML-A23	fig|239935.2154.peg.2709	F1895_09940		bla	Class A beta-lactamase (EC 3.5.2.6)	Class A beta-lactamase (EC 3.5.2.6)	antibiotic inactivation enzyme
	Antibiotic Resistance	Akkermansia muciniphila strain BIOML-A23	fig|239935.2154.peg.1233	F1895_03765		Ddl	D-alanine--D-alanine ligase (EC 6.3.2.4)	D-alanine--D-alanine ligase (EC 6.3.2.4)	antibiotic target in susceptible species	24303782;24033232
	Antibiotic Resistance	Akkermansia muciniphila strain BIOML-A23	fig|239935.2154.peg.1621	F1895_05300		folA, Dfr	Dihydrofolate reductase (EC 1.5.1.3)	Dihydrofolate reductase (EC 1.5.1.3)	antibiotic target in susceptible species	20169085;25288078
	Antibiotic Resistance	Akkermansia muciniphila strain BIOML-A23	fig|239935.2154.peg.2575	F1895_09375		folP	Dihydropteroate synthase (EC 2.5.1.15)	Dihydropteroate synthase (EC 2.5.1.15)	antibiotic target in susceptible species	15673783
	Antibiotic Resistance	Akkermansia muciniphila strain BIOML-A23	fig|239935.2154.peg.2514	F1895_09100		gyrA	DNA gyrase subunit A (EC 5.99.1.3)	DNA gyrase subunit A (EC 5.99.1.3)	antibiotic target in susceptible species	9293187
	Antibiotic Resistance	Akkermansia muciniphila strain BIOML-A23	fig|239935.2154.peg.2513	F1895_09095		gyrB	DNA gyrase subunit B (EC 5.99.1.3)	DNA gyrase subunit B (EC 5.99.1.3)	antibiotic target in susceptible species	21693461;22279180;9293187
	Antibiotic Resistance	Akkermansia muciniphila strain BIOML-A23	fig|239935.2154.peg.2392	F1895_08555		rpoB	DNA-directed RNA polymerase beta subunit (EC 2.7.7.6)	DNA-directed RNA polymerase beta subunit (EC 2.7.7.6)	antibiotic target in susceptible species	3050121;15047531;16723576
	Antibiotic Resistance	Akkermansia muciniphila strain BIOML-A23	fig|239935.2154.peg.2391	F1895_08550		rpoC	DNA-directed RNA polymerase beta' subunit (EC 2.7.7.6)	DNA-directed RNA polymerase beta' subunit (EC 2.7.7.6)	antibiotic target in susceptible species	16723576
	Antibiotic Resistance	Akkermansia muciniphila strain BIOML-A23	fig|239935.2154.peg.1036	F1895_02940		inhA, fabI	Enoyl-[acyl-carrier-protein] reductase [NADH] (EC 1.3.1.9)	Enoyl-[acyl-carrier-protein] reductase [NADH] (EC 1.3.1.9)	antibiotic target in susceptible species	18193820;10869170;8284673
	Antibiotic Resistance	Akkermansia muciniphila strain BIOML-A23	fig|239935.2154.peg.2702	F1895_09910		Iso-tRNA	Isoleucyl-tRNA synthetase (EC 6.1.1.5)	Isoleucyl-tRNA synthetase (EC 6.1.1.5)	antibiotic target in susceptible species	7929087
	Antibiotic Resistance	Akkermansia muciniphila strain BIOML-A23	fig|239935.2154.peg.2121	F1895_07400		MacA	Macrolide-specific efflux protein MacA	Macrolide-specific efflux protein MacA	efflux pump conferring antibiotic resistance	11544226
	Antibiotic Resistance	Akkermansia muciniphila strain BIOML-A23	fig|239935.2154.peg.2283	F1895_08100		MexXY-OMP	Multidrug efflux system, inner membrane proton/drug antiporter (RND type) => MexY of MexXY/AxyXY	Multidrug efflux system, inner membrane proton/drug antiporter (RND type) => MexY of MexXY/AxyXY	efflux pump conferring antibiotic resistance	9925549
	Antibiotic Resistance	Akkermansia muciniphila strain BIOML-A23	fig|239935.2154.peg.2282	F1895_08095		MexXY-OMP	Multidrug efflux system, membrane fusion component => MexX of of MexXY/AxyXY	Multidrug efflux system, membrane fusion component => MexX of of MexXY/AxyXY	efflux pump conferring antibiotic resistance	9925549
	Antibiotic Resistance	Akkermansia muciniphila strain BIOML-A23	fig|239935.2154.peg.670	F1895_01355		S10p	SSU ribosomal protein S10p (S20e)	SSU ribosomal protein S10p (S20e)	antibiotic target in susceptible species	26124155
	Antibiotic Resistance	Akkermansia muciniphila strain BIOML-A23	fig|239935.2154.peg.667	F1895_01340		S12p	SSU ribosomal protein S12p (S23e)	SSU ribosomal protein S12p (S23e)	antibiotic target in susceptible species	7934937
	Antibiotic Resistance	Akkermansia muciniphila strain BIOML-A23	fig|239935.2154.peg.1295	F1895_04025		rho	Transcription termination factor Rho	Transcription termination factor Rho	antibiotic target in susceptible species	8466900
	Antibiotic Resistance	Akkermansia muciniphila strain BIOML-A23	fig|239935.2154.peg.2456	F1895_08845		rho	Transcription termination factor Rho	Transcription termination factor Rho	antibiotic target in susceptible species	8466900
	Antibiotic Resistance	Akkermansia muciniphila strain BIOML-A23	fig|239935.2154.peg.669	F1895_01350		EF-G	Translation elongation factor G	Translation elongation factor G	antibiotic target in susceptible species	17980694
	Antibiotic Resistance	Akkermansia muciniphila strain BIOML-A23	fig|239935.2154.peg.2399	F1895_08595		EF-Tu	Translation elongation factor Tu	Translation elongation factor Tu	antibiotic target in susceptible species	364475;9678602
	Antibiotic Resistance	Akkermansia muciniphila strain BIOML-A23	fig|239935.2154.peg.1766	F1895_05930		MurA	UDP-N-acetylglucosamine 1-carboxyvinyltransferase (EC 2.5.1.7)	UDP-N-acetylglucosamine 1-carboxyvinyltransferase (EC 2.5.1.7)	antibiotic target in susceptible species	8994972
	Antibiotic Resistance	Akkermansia muciniphila strain BIOML-A24	fig|239935.2152.peg.1870	F1877_06225		dxr	1-deoxy-D-xylulose 5-phosphate reductoisomerase (EC 1.1.1.267)	1-deoxy-D-xylulose 5-phosphate reductoisomerase (EC 1.1.1.267)	antibiotic target in susceptible species	16321944
	Antibiotic Resistance	Akkermansia muciniphila strain BIOML-A24	fig|239935.2152.peg.1975	F1877_06685		Erm(F)/Erm(35)	23S rRNA (adenine(2058)-N(6))-dimethyltransferase (EC 2.1.1.184) => Erm(F)/Erm(35)	23S rRNA (adenine(2058)-N(6))-dimethyltransferase (EC 2.1.1.184) => Erm(F)/Erm(35)	antibiotic target modifying enzyme	26107936;26219215;1804017
	Antibiotic Resistance	Akkermansia muciniphila strain BIOML-A24	fig|239935.2152.peg.2682	F1877_09650		kasA	3-oxoacyl-[acyl-carrier-protein] synthase, KASII (EC 2.3.1.179)	3-oxoacyl-[acyl-carrier-protein] synthase, KASII (EC 2.3.1.179)	antibiotic target in susceptible species	10428945
	Antibiotic Resistance	Akkermansia muciniphila strain BIOML-A24	fig|239935.2152.peg.2658	F1877_09555		kasA	3-oxoacyl-[acyl-carrier-protein] synthase, KASII (EC 2.3.1.179)	3-oxoacyl-[acyl-carrier-protein] synthase, KASII (EC 2.3.1.179)	antibiotic target in susceptible species	10428945
	Antibiotic Resistance	Akkermansia muciniphila strain BIOML-A24	fig|239935.2152.peg.1737	F1877_05675		Alr	Alanine racemase (EC 5.1.1.1)	Alanine racemase (EC 5.1.1.1)	antibiotic target in susceptible species	19748470;24303782
	Antibiotic Resistance	Akkermansia muciniphila strain BIOML-A24	fig|239935.2152.peg.1565	F1877_04935		Alr	Alanine racemase (EC 5.1.1.1)	Alanine racemase (EC 5.1.1.1)	antibiotic target in susceptible species	19748470;24303782
	Antibiotic Resistance	Akkermansia muciniphila strain BIOML-A24	fig|239935.2152.peg.2139	F1877_07375		PgsA	CDP-diacylglycerol--glycerol-3-phosphate 3-phosphatidyltransferase (EC 2.7.8.5)	CDP-diacylglycerol--glycerol-3-phosphate 3-phosphatidyltransferase (EC 2.7.8.5)	protein altering cell wall charge conferring antibiotic resistance	22238576
	Antibiotic Resistance	Akkermansia muciniphila strain BIOML-A24	fig|239935.2152.peg.88	F1877_10185		bla	Class A beta-lactamase (EC 3.5.2.6)	Class A beta-lactamase (EC 3.5.2.6)	antibiotic inactivation enzyme
	Antibiotic Resistance	Akkermansia muciniphila strain BIOML-A24	fig|239935.2152.peg.1269	F1877_03755		Ddl	D-alanine--D-alanine ligase (EC 6.3.2.4)	D-alanine--D-alanine ligase (EC 6.3.2.4)	antibiotic target in susceptible species	24303782;24033232
	Antibiotic Resistance	Akkermansia muciniphila strain BIOML-A24	fig|239935.2152.peg.1543	F1877_04825		folA, Dfr	Dihydrofolate reductase (EC 1.5.1.3)	Dihydrofolate reductase (EC 1.5.1.3)	antibiotic target in susceptible species	20169085;25288078
	Antibiotic Resistance	Akkermansia muciniphila strain BIOML-A24	fig|239935.2152.peg.2675	F1877_09620		folP	Dihydropteroate synthase (EC 2.5.1.15)	Dihydropteroate synthase (EC 2.5.1.15)	antibiotic target in susceptible species	15673783
	Antibiotic Resistance	Akkermansia muciniphila strain BIOML-A24	fig|239935.2152.peg.2613	F1877_09345		gyrA	DNA gyrase subunit A (EC 5.99.1.3)	DNA gyrase subunit A (EC 5.99.1.3)	antibiotic target in susceptible species	9293187
	Antibiotic Resistance	Akkermansia muciniphila strain BIOML-A24	fig|239935.2152.peg.2612	F1877_09340		gyrB	DNA gyrase subunit B (EC 5.99.1.3)	DNA gyrase subunit B (EC 5.99.1.3)	antibiotic target in susceptible species	21693461;22279180;9293187
	Antibiotic Resistance	Akkermansia muciniphila strain BIOML-A24	fig|239935.2152.peg.2375	F1877_08335		rpoB	DNA-directed RNA polymerase beta subunit (EC 2.7.7.6)	DNA-directed RNA polymerase beta subunit (EC 2.7.7.6)	antibiotic target in susceptible species	3050121;15047531;16723576
	Antibiotic Resistance	Akkermansia muciniphila strain BIOML-A24	fig|239935.2152.peg.2374	F1877_08330		rpoC	DNA-directed RNA polymerase beta' subunit (EC 2.7.7.6)	DNA-directed RNA polymerase beta' subunit (EC 2.7.7.6)	antibiotic target in susceptible species	16723576
	Antibiotic Resistance	Akkermansia muciniphila strain BIOML-A24	fig|239935.2152.peg.1072	F1877_02930		inhA, fabI	Enoyl-[acyl-carrier-protein] reductase [NADH] (EC 1.3.1.9)	Enoyl-[acyl-carrier-protein] reductase [NADH] (EC 1.3.1.9)	antibiotic target in susceptible species	18193820;10869170;8284673
	Antibiotic Resistance	Akkermansia muciniphila strain BIOML-A24	fig|239935.2152.peg.81	F1877_10155		Iso-tRNA	Isoleucyl-tRNA synthetase (EC 6.1.1.5)	Isoleucyl-tRNA synthetase (EC 6.1.1.5)	antibiotic target in susceptible species	7929087
	Antibiotic Resistance	Akkermansia muciniphila strain BIOML-A24	fig|239935.2152.peg.1972	F1877_06670		MacA	Macrolide-specific efflux protein MacA	Macrolide-specific efflux protein MacA	efflux pump conferring antibiotic resistance	11544226
	Antibiotic Resistance	Akkermansia muciniphila strain BIOML-A24	fig|239935.2152.peg.2266	F1877_07880		MexXY-OMP	Multidrug efflux system, inner membrane proton/drug antiporter (RND type) => MexY of MexXY/AxyXY	Multidrug efflux system, inner membrane proton/drug antiporter (RND type) => MexY of MexXY/AxyXY	efflux pump conferring antibiotic resistance	9925549
	Antibiotic Resistance	Akkermansia muciniphila strain BIOML-A24	fig|239935.2152.peg.2265	F1877_07875		MexXY-OMP	Multidrug efflux system, membrane fusion component => MexX of of MexXY/AxyXY	Multidrug efflux system, membrane fusion component => MexX of of MexXY/AxyXY	efflux pump conferring antibiotic resistance	9925549
	Antibiotic Resistance	Akkermansia muciniphila strain BIOML-A24	fig|239935.2152.peg.706	F1877_01350		S10p	SSU ribosomal protein S10p (S20e)	SSU ribosomal protein S10p (S20e)	antibiotic target in susceptible species	26124155
	Antibiotic Resistance	Akkermansia muciniphila strain BIOML-A24	fig|239935.2152.peg.703	F1877_01335		S12p	SSU ribosomal protein S12p (S23e)	SSU ribosomal protein S12p (S23e)	antibiotic target in susceptible species	7934937
	Antibiotic Resistance	Akkermansia muciniphila strain BIOML-A24	fig|239935.2152.peg.2439	F1877_08620		rho	Transcription termination factor Rho	Transcription termination factor Rho	antibiotic target in susceptible species	8466900
	Antibiotic Resistance	Akkermansia muciniphila strain BIOML-A24	fig|239935.2152.peg.1331	F1877_04015		rho	Transcription termination factor Rho	Transcription termination factor Rho	antibiotic target in susceptible species	8466900
	Antibiotic Resistance	Akkermansia muciniphila strain BIOML-A24	fig|239935.2152.peg.705	F1877_01345		EF-G	Translation elongation factor G	Translation elongation factor G	antibiotic target in susceptible species	17980694
	Antibiotic Resistance	Akkermansia muciniphila strain BIOML-A24	fig|239935.2152.peg.2382	F1877_08375		EF-Tu	Translation elongation factor Tu	Translation elongation factor Tu	antibiotic target in susceptible species	364475;9678602
	Antibiotic Resistance	Akkermansia muciniphila strain BIOML-A24	fig|239935.2152.peg.1688	F1877_05455		MurA	UDP-N-acetylglucosamine 1-carboxyvinyltransferase (EC 2.5.1.7)	UDP-N-acetylglucosamine 1-carboxyvinyltransferase (EC 2.5.1.7)	antibiotic target in susceptible species	8994972
	Antibiotic Resistance	Akkermansia muciniphila strain BIOML-A25	fig|239935.2153.peg.1938	F1893_06715		dxr	1-deoxy-D-xylulose 5-phosphate reductoisomerase (EC 1.1.1.267)	1-deoxy-D-xylulose 5-phosphate reductoisomerase (EC 1.1.1.267)	antibiotic target in susceptible species	16321944
	Antibiotic Resistance	Akkermansia muciniphila strain BIOML-A25	fig|239935.2153.peg.2172	F1893_07655		Erm(F)/Erm(35)	23S rRNA (adenine(2058)-N(6))-dimethyltransferase (EC 2.1.1.184) => Erm(F)/Erm(35)	23S rRNA (adenine(2058)-N(6))-dimethyltransferase (EC 2.1.1.184) => Erm(F)/Erm(35)	antibiotic target modifying enzyme	26107936;26219215;1804017
	Antibiotic Resistance	Akkermansia muciniphila strain BIOML-A25	fig|239935.2153.peg.2637	F1893_09665		kasA	3-oxoacyl-[acyl-carrier-protein] synthase, KASII (EC 2.3.1.179)	3-oxoacyl-[acyl-carrier-protein] synthase, KASII (EC 2.3.1.179)	antibiotic target in susceptible species	10428945
	Antibiotic Resistance	Akkermansia muciniphila strain BIOML-A25	fig|239935.2153.peg.2613	F1893_09570		kasA	3-oxoacyl-[acyl-carrier-protein] synthase, KASII (EC 2.3.1.179)	3-oxoacyl-[acyl-carrier-protein] synthase, KASII (EC 2.3.1.179)	antibiotic target in susceptible species	10428945
	Antibiotic Resistance	Akkermansia muciniphila strain BIOML-A25	fig|239935.2153.peg.1805	F1893_06160		Alr	Alanine racemase (EC 5.1.1.1)	Alanine racemase (EC 5.1.1.1)	antibiotic target in susceptible species	19748470;24303782
	Antibiotic Resistance	Akkermansia muciniphila strain BIOML-A25	fig|239935.2153.peg.1634	F1893_05420		Alr	Alanine racemase (EC 5.1.1.1)	Alanine racemase (EC 5.1.1.1)	antibiotic target in susceptible species	19748470;24303782
	Antibiotic Resistance	Akkermansia muciniphila strain BIOML-A25	fig|239935.2153.peg.2006	F1893_06970		PgsA	CDP-diacylglycerol--glycerol-3-phosphate 3-phosphatidyltransferase (EC 2.7.8.5)	CDP-diacylglycerol--glycerol-3-phosphate 3-phosphatidyltransferase (EC 2.7.8.5)	protein altering cell wall charge conferring antibiotic resistance	22238576
	Antibiotic Resistance	Akkermansia muciniphila strain BIOML-A25	fig|239935.2153.peg.2765	F1893_10200		bla	Class A beta-lactamase (EC 3.5.2.6)	Class A beta-lactamase (EC 3.5.2.6)	antibiotic inactivation enzyme
	Antibiotic Resistance	Akkermansia muciniphila strain BIOML-A25	fig|239935.2153.peg.1222	F1893_03780		Ddl	D-alanine--D-alanine ligase (EC 6.3.2.4)	D-alanine--D-alanine ligase (EC 6.3.2.4)	antibiotic target in susceptible species	24303782;24033232
	Antibiotic Resistance	Akkermansia muciniphila strain BIOML-A25	fig|239935.2153.peg.1612	F1893_05310		folA, Dfr	Dihydrofolate reductase (EC 1.5.1.3)	Dihydrofolate reductase (EC 1.5.1.3)	antibiotic target in susceptible species	20169085;25288078
	Antibiotic Resistance	Akkermansia muciniphila strain BIOML-A25	fig|239935.2153.peg.2630	F1893_09635		folP	Dihydropteroate synthase (EC 2.5.1.15)	Dihydropteroate synthase (EC 2.5.1.15)	antibiotic target in susceptible species	15673783
	Antibiotic Resistance	Akkermansia muciniphila strain BIOML-A25	fig|239935.2153.peg.2568	F1893_09360		gyrA	DNA gyrase subunit A (EC 5.99.1.3)	DNA gyrase subunit A (EC 5.99.1.3)	antibiotic target in susceptible species	9293187
	Antibiotic Resistance	Akkermansia muciniphila strain BIOML-A25	fig|239935.2153.peg.2567	F1893_09355		gyrB	DNA gyrase subunit B (EC 5.99.1.3)	DNA gyrase subunit B (EC 5.99.1.3)	antibiotic target in susceptible species	21693461;22279180;9293187
	Antibiotic Resistance	Akkermansia muciniphila strain BIOML-A25	fig|239935.2153.peg.2447	F1893_08820		rpoB	DNA-directed RNA polymerase beta subunit (EC 2.7.7.6)	DNA-directed RNA polymerase beta subunit (EC 2.7.7.6)	antibiotic target in susceptible species	3050121;15047531;16723576
	Antibiotic Resistance	Akkermansia muciniphila strain BIOML-A25	fig|239935.2153.peg.2446	F1893_08815		rpoC	DNA-directed RNA polymerase beta' subunit (EC 2.7.7.6)	DNA-directed RNA polymerase beta' subunit (EC 2.7.7.6)	antibiotic target in susceptible species	16723576
	Antibiotic Resistance	Akkermansia muciniphila strain BIOML-A25	fig|239935.2153.peg.1020	F1893_02955		inhA, fabI	Enoyl-[acyl-carrier-protein] reductase [NADH] (EC 1.3.1.9)	Enoyl-[acyl-carrier-protein] reductase [NADH] (EC 1.3.1.9)	antibiotic target in susceptible species	18193820;10869170;8284673
	Antibiotic Resistance	Akkermansia muciniphila strain BIOML-A25	fig|239935.2153.peg.2758	F1893_10170		Iso-tRNA	Isoleucyl-tRNA synthetase (EC 6.1.1.5)	Isoleucyl-tRNA synthetase (EC 6.1.1.5)	antibiotic target in susceptible species	7929087
	Antibiotic Resistance	Akkermansia muciniphila strain BIOML-A25	fig|239935.2153.peg.2175	F1893_07670		MacA	Macrolide-specific efflux protein MacA	Macrolide-specific efflux protein MacA	efflux pump conferring antibiotic resistance	11544226
	Antibiotic Resistance	Akkermansia muciniphila strain BIOML-A25	fig|239935.2153.peg.2337	F1893_08365		MexXY-OMP	Multidrug efflux system, inner membrane proton/drug antiporter (RND type) => MexY of MexXY/AxyXY	Multidrug efflux system, inner membrane proton/drug antiporter (RND type) => MexY of MexXY/AxyXY	efflux pump conferring antibiotic resistance	9925549
	Antibiotic Resistance	Akkermansia muciniphila strain BIOML-A25	fig|239935.2153.peg.2336	F1893_08360		MexXY-OMP	Multidrug efflux system, membrane fusion component => MexX of of MexXY/AxyXY	Multidrug efflux system, membrane fusion component => MexX of of MexXY/AxyXY	efflux pump conferring antibiotic resistance	9925549
	Antibiotic Resistance	Akkermansia muciniphila strain BIOML-A25	fig|239935.2153.peg.632	F1893_01350		S10p	SSU ribosomal protein S10p (S20e)	SSU ribosomal protein S10p (S20e)	antibiotic target in susceptible species	26124155
	Antibiotic Resistance	Akkermansia muciniphila strain BIOML-A25	fig|239935.2153.peg.629	F1893_01335		S12p	SSU ribosomal protein S12p (S23e)	SSU ribosomal protein S12p (S23e)	antibiotic target in susceptible species	7934937
	Antibiotic Resistance	Akkermansia muciniphila strain BIOML-A25	fig|239935.2153.peg.2510	F1893_09105		rho	Transcription termination factor Rho	Transcription termination factor Rho	antibiotic target in susceptible species	8466900
	Antibiotic Resistance	Akkermansia muciniphila strain BIOML-A25	fig|239935.2153.peg.1284	F1893_04040		rho	Transcription termination factor Rho	Transcription termination factor Rho	antibiotic target in susceptible species	8466900
	Antibiotic Resistance	Akkermansia muciniphila strain BIOML-A25	fig|239935.2153.peg.631	F1893_01345		EF-G	Translation elongation factor G	Translation elongation factor G	antibiotic target in susceptible species	17980694
	Antibiotic Resistance	Akkermansia muciniphila strain BIOML-A25	fig|239935.2153.peg.2454	F1893_08860		EF-Tu	Translation elongation factor Tu	Translation elongation factor Tu	antibiotic target in susceptible species	364475;9678602
	Antibiotic Resistance	Akkermansia muciniphila strain BIOML-A25	fig|239935.2153.peg.1756	F1893_05940		MurA	UDP-N-acetylglucosamine 1-carboxyvinyltransferase (EC 2.5.1.7)	UDP-N-acetylglucosamine 1-carboxyvinyltransferase (EC 2.5.1.7)	antibiotic target in susceptible species	8994972
	Antibiotic Resistance	Akkermansia muciniphila strain BIOML-A26	fig|239935.2150.peg.1893	F1898_07000		dxr	1-deoxy-D-xylulose 5-phosphate reductoisomerase (EC 1.1.1.267)	1-deoxy-D-xylulose 5-phosphate reductoisomerase (EC 1.1.1.267)	antibiotic target in susceptible species	16321944
	Antibiotic Resistance	Akkermansia muciniphila strain BIOML-A26	fig|239935.2150.peg.2126	F1898_07945		Erm(F)/Erm(35)	23S rRNA (adenine(2058)-N(6))-dimethyltransferase (EC 2.1.1.184) => Erm(F)/Erm(35)	23S rRNA (adenine(2058)-N(6))-dimethyltransferase (EC 2.1.1.184) => Erm(F)/Erm(35)	antibiotic target modifying enzyme	26107936;26219215;1804017
	Antibiotic Resistance	Akkermansia muciniphila strain BIOML-A26	fig|239935.2150.peg.2566	F1898_09860		kasA	3-oxoacyl-[acyl-carrier-protein] synthase, KASII (EC 2.3.1.179)	3-oxoacyl-[acyl-carrier-protein] synthase, KASII (EC 2.3.1.179)	antibiotic target in susceptible species	10428945
	Antibiotic Resistance	Akkermansia muciniphila strain BIOML-A26	fig|239935.2150.peg.2589	F1898_09955		kasA	3-oxoacyl-[acyl-carrier-protein] synthase, KASII (EC 2.3.1.179)	3-oxoacyl-[acyl-carrier-protein] synthase, KASII (EC 2.3.1.179)	antibiotic target in susceptible species	10428945
	Antibiotic Resistance	Akkermansia muciniphila strain BIOML-A26	fig|239935.2150.peg.1586	F1898_05710		Alr	Alanine racemase (EC 5.1.1.1)	Alanine racemase (EC 5.1.1.1)	antibiotic target in susceptible species	19748470;24303782
	Antibiotic Resistance	Akkermansia muciniphila strain BIOML-A26	fig|239935.2150.peg.1757	F1898_06450		Alr	Alanine racemase (EC 5.1.1.1)	Alanine racemase (EC 5.1.1.1)	antibiotic target in susceptible species	19748470;24303782
	Antibiotic Resistance	Akkermansia muciniphila strain BIOML-A26	fig|239935.2150.peg.1959	F1898_07255		PgsA	CDP-diacylglycerol--glycerol-3-phosphate 3-phosphatidyltransferase (EC 2.7.8.5)	CDP-diacylglycerol--glycerol-3-phosphate 3-phosphatidyltransferase (EC 2.7.8.5)	protein altering cell wall charge conferring antibiotic resistance	22238576
	Antibiotic Resistance	Akkermansia muciniphila strain BIOML-A26	fig|239935.2150.peg.2634	F1898_10135		bla	Class A beta-lactamase (EC 3.5.2.6)	Class A beta-lactamase (EC 3.5.2.6)	antibiotic inactivation enzyme
	Antibiotic Resistance	Akkermansia muciniphila strain BIOML-A26	fig|239935.2150.peg.1175	F1898_04065		Ddl	D-alanine--D-alanine ligase (EC 6.3.2.4)	D-alanine--D-alanine ligase (EC 6.3.2.4)	antibiotic target in susceptible species	24303782;24033232
	Antibiotic Resistance	Akkermansia muciniphila strain BIOML-A26	fig|239935.2150.peg.1563	F1898_05600		folA, Dfr	Dihydrofolate reductase (EC 1.5.1.3)	Dihydrofolate reductase (EC 1.5.1.3)	antibiotic target in susceptible species	20169085;25288078
	Antibiotic Resistance	Akkermansia muciniphila strain BIOML-A26	fig|239935.2150.peg.2582	F1898_09925		folP	Dihydropteroate synthase (EC 2.5.1.15)	Dihydropteroate synthase (EC 2.5.1.15)	antibiotic target in susceptible species	15673783
	Antibiotic Resistance	Akkermansia muciniphila strain BIOML-A26	fig|239935.2150.peg.2521	F1898_09650		gyrA	DNA gyrase subunit A (EC 5.99.1.3)	DNA gyrase subunit A (EC 5.99.1.3)	antibiotic target in susceptible species	9293187
	Antibiotic Resistance	Akkermansia muciniphila strain BIOML-A26	fig|239935.2150.peg.2520	F1898_09645		gyrB	DNA gyrase subunit B (EC 5.99.1.3)	DNA gyrase subunit B (EC 5.99.1.3)	antibiotic target in susceptible species	21693461;22279180;9293187
	Antibiotic Resistance	Akkermansia muciniphila strain BIOML-A26	fig|239935.2150.peg.2398	F1898_09110		rpoB	DNA-directed RNA polymerase beta subunit (EC 2.7.7.6)	DNA-directed RNA polymerase beta subunit (EC 2.7.7.6)	antibiotic target in susceptible species	3050121;15047531;16723576
	Antibiotic Resistance	Akkermansia muciniphila strain BIOML-A26	fig|239935.2150.peg.2397	F1898_09105		rpoC	DNA-directed RNA polymerase beta' subunit (EC 2.7.7.6)	DNA-directed RNA polymerase beta' subunit (EC 2.7.7.6)	antibiotic target in susceptible species	16723576
	Antibiotic Resistance	Akkermansia muciniphila strain BIOML-A26	fig|239935.2150.peg.902	F1898_02930		inhA, fabI	Enoyl-[acyl-carrier-protein] reductase [NADH] (EC 1.3.1.9)	Enoyl-[acyl-carrier-protein] reductase [NADH] (EC 1.3.1.9)	antibiotic target in susceptible species	18193820;10869170;8284673
	Antibiotic Resistance	Akkermansia muciniphila strain BIOML-A26	fig|239935.2150.peg.2641	F1898_10165		Iso-tRNA	Isoleucyl-tRNA synthetase (EC 6.1.1.5)	Isoleucyl-tRNA synthetase (EC 6.1.1.5)	antibiotic target in susceptible species	7929087
	Antibiotic Resistance	Akkermansia muciniphila strain BIOML-A26	fig|239935.2150.peg.2129	F1898_07960		MacA	Macrolide-specific efflux protein MacA	Macrolide-specific efflux protein MacA	efflux pump conferring antibiotic resistance	11544226
	Antibiotic Resistance	Akkermansia muciniphila strain BIOML-A26	fig|239935.2150.peg.2289	F1898_08655		MexXY-OMP	Multidrug efflux system, inner membrane proton/drug antiporter (RND type) => MexY of MexXY/AxyXY	Multidrug efflux system, inner membrane proton/drug antiporter (RND type) => MexY of MexXY/AxyXY	efflux pump conferring antibiotic resistance	9925549
	Antibiotic Resistance	Akkermansia muciniphila strain BIOML-A26	fig|239935.2150.peg.2288	F1898_08650		MexXY-OMP	Multidrug efflux system, membrane fusion component => MexX of of MexXY/AxyXY	Multidrug efflux system, membrane fusion component => MexX of of MexXY/AxyXY	efflux pump conferring antibiotic resistance	9925549
	Antibiotic Resistance	Akkermansia muciniphila strain BIOML-A26	fig|239935.2150.peg.538	F1898_01350		S10p	SSU ribosomal protein S10p (S20e)	SSU ribosomal protein S10p (S20e)	antibiotic target in susceptible species	26124155
	Antibiotic Resistance	Akkermansia muciniphila strain BIOML-A26	fig|239935.2150.peg.535	F1898_01335		S12p	SSU ribosomal protein S12p (S23e)	SSU ribosomal protein S12p (S23e)	antibiotic target in susceptible species	7934937
	Antibiotic Resistance	Akkermansia muciniphila strain BIOML-A26	fig|239935.2150.peg.1237	F1898_04325		rho	Transcription termination factor Rho	Transcription termination factor Rho	antibiotic target in susceptible species	8466900
	Antibiotic Resistance	Akkermansia muciniphila strain BIOML-A26	fig|239935.2150.peg.2462	F1898_09395		rho	Transcription termination factor Rho	Transcription termination factor Rho	antibiotic target in susceptible species	8466900
	Antibiotic Resistance	Akkermansia muciniphila strain BIOML-A26	fig|239935.2150.peg.537	F1898_01345		EF-G	Translation elongation factor G	Translation elongation factor G	antibiotic target in susceptible species	17980694
	Antibiotic Resistance	Akkermansia muciniphila strain BIOML-A26	fig|239935.2150.peg.2405	F1898_09150		EF-Tu	Translation elongation factor Tu	Translation elongation factor Tu	antibiotic target in susceptible species	364475;9678602
	Antibiotic Resistance	Akkermansia muciniphila strain BIOML-A26	fig|239935.2150.peg.1708	F1898_06230		MurA	UDP-N-acetylglucosamine 1-carboxyvinyltransferase (EC 2.5.1.7)	UDP-N-acetylglucosamine 1-carboxyvinyltransferase (EC 2.5.1.7)	antibiotic target in susceptible species	8994972
	Antibiotic Resistance	Akkermansia muciniphila strain BIOML-A27	fig|239935.2149.peg.1868	F1911_06245		dxr	1-deoxy-D-xylulose 5-phosphate reductoisomerase (EC 1.1.1.267)	1-deoxy-D-xylulose 5-phosphate reductoisomerase (EC 1.1.1.267)	antibiotic target in susceptible species	16321944
	Antibiotic Resistance	Akkermansia muciniphila strain BIOML-A27	fig|239935.2149.peg.2101	F1911_07200		Erm(F)/Erm(35)	23S rRNA (adenine(2058)-N(6))-dimethyltransferase (EC 2.1.1.184) => Erm(F)/Erm(35)	23S rRNA (adenine(2058)-N(6))-dimethyltransferase (EC 2.1.1.184) => Erm(F)/Erm(35)	antibiotic target modifying enzyme	26107936;26219215;1804017
	Antibiotic Resistance	Akkermansia muciniphila strain BIOML-A27	fig|239935.2149.peg.2489	F1911_08860		kasA	3-oxoacyl-[acyl-carrier-protein] synthase, KASII (EC 2.3.1.179)	3-oxoacyl-[acyl-carrier-protein] synthase, KASII (EC 2.3.1.179)	antibiotic target in susceptible species	10428945
	Antibiotic Resistance	Akkermansia muciniphila strain BIOML-A27	fig|239935.2149.peg.2467	F1911_08765		kasA	3-oxoacyl-[acyl-carrier-protein] synthase, KASII (EC 2.3.1.179)	3-oxoacyl-[acyl-carrier-protein] synthase, KASII (EC 2.3.1.179)	antibiotic target in susceptible species	10428945
	Antibiotic Resistance	Akkermansia muciniphila strain BIOML-A27	fig|239935.2149.peg.1735	F1911_05700		Alr	Alanine racemase (EC 5.1.1.1)	Alanine racemase (EC 5.1.1.1)	antibiotic target in susceptible species	19748470;24303782
	Antibiotic Resistance	Akkermansia muciniphila strain BIOML-A27	fig|239935.2149.peg.1563	F1911_04960		Alr	Alanine racemase (EC 5.1.1.1)	Alanine racemase (EC 5.1.1.1)	antibiotic target in susceptible species	19748470;24303782
	Antibiotic Resistance	Akkermansia muciniphila strain BIOML-A27	fig|239935.2149.peg.1935	F1911_06505		PgsA	CDP-diacylglycerol--glycerol-3-phosphate 3-phosphatidyltransferase (EC 2.7.8.5)	CDP-diacylglycerol--glycerol-3-phosphate 3-phosphatidyltransferase (EC 2.7.8.5)	protein altering cell wall charge conferring antibiotic resistance	22238576
	Antibiotic Resistance	Akkermansia muciniphila strain BIOML-A27	fig|239935.2149.peg.88	F1911_10210		bla	Class A beta-lactamase (EC 3.5.2.6)	Class A beta-lactamase (EC 3.5.2.6)	antibiotic inactivation enzyme
	Antibiotic Resistance	Akkermansia muciniphila strain BIOML-A27	fig|239935.2149.peg.1266	F1911_03780		Ddl	D-alanine--D-alanine ligase (EC 6.3.2.4)	D-alanine--D-alanine ligase (EC 6.3.2.4)	antibiotic target in susceptible species	24303782;24033232
	Antibiotic Resistance	Akkermansia muciniphila strain BIOML-A27	fig|239935.2149.peg.1541	F1911_04850		folA, Dfr	Dihydrofolate reductase (EC 1.5.1.3)	Dihydrofolate reductase (EC 1.5.1.3)	antibiotic target in susceptible species	20169085;25288078
	Antibiotic Resistance	Akkermansia muciniphila strain BIOML-A27	fig|239935.2149.peg.2474	F1911_08795		folP	Dihydropteroate synthase (EC 2.5.1.15)	Dihydropteroate synthase (EC 2.5.1.15)	antibiotic target in susceptible species	15673783
	Antibiotic Resistance	Akkermansia muciniphila strain BIOML-A27	fig|239935.2149.peg.2533	F1911_09070		gyrA	DNA gyrase subunit A (EC 5.99.1.3)	DNA gyrase subunit A (EC 5.99.1.3)	antibiotic target in susceptible species	9293187
	Antibiotic Resistance	Akkermansia muciniphila strain BIOML-A27	fig|239935.2149.peg.2534	F1911_09075		gyrB	DNA gyrase subunit B (EC 5.99.1.3)	DNA gyrase subunit B (EC 5.99.1.3)	antibiotic target in susceptible species	21693461;22279180;9293187
	Antibiotic Resistance	Akkermansia muciniphila strain BIOML-A27	fig|239935.2149.peg.2195	F1911_07615		rpoB	DNA-directed RNA polymerase beta subunit (EC 2.7.7.6)	DNA-directed RNA polymerase beta subunit (EC 2.7.7.6)	antibiotic target in susceptible species	3050121;15047531;16723576
	Antibiotic Resistance	Akkermansia muciniphila strain BIOML-A27	fig|239935.2149.peg.2194	F1911_07610		rpoC	DNA-directed RNA polymerase beta' subunit (EC 2.7.7.6)	DNA-directed RNA polymerase beta' subunit (EC 2.7.7.6)	antibiotic target in susceptible species	16723576
	Antibiotic Resistance	Akkermansia muciniphila strain BIOML-A27	fig|239935.2149.peg.1069	F1911_02955		inhA, fabI	Enoyl-[acyl-carrier-protein] reductase [NADH] (EC 1.3.1.9)	Enoyl-[acyl-carrier-protein] reductase [NADH] (EC 1.3.1.9)	antibiotic target in susceptible species	18193820;10869170;8284673
	Antibiotic Resistance	Akkermansia muciniphila strain BIOML-A27	fig|239935.2149.peg.81	F1911_10180		Iso-tRNA	Isoleucyl-tRNA synthetase (EC 6.1.1.5)	Isoleucyl-tRNA synthetase (EC 6.1.1.5)	antibiotic target in susceptible species	7929087
	Antibiotic Resistance	Akkermansia muciniphila strain BIOML-A27	fig|239935.2149.peg.2104	F1911_07215		MacA	Macrolide-specific efflux protein MacA	Macrolide-specific efflux protein MacA	efflux pump conferring antibiotic resistance	11544226
	Antibiotic Resistance	Akkermansia muciniphila strain BIOML-A27	fig|239935.2149.peg.2611	F1911_09395		MexXY-OMP	Multidrug efflux system, inner membrane proton/drug antiporter (RND type) => MexY of MexXY/AxyXY	Multidrug efflux system, inner membrane proton/drug antiporter (RND type) => MexY of MexXY/AxyXY	efflux pump conferring antibiotic resistance	9925549
	Antibiotic Resistance	Akkermansia muciniphila strain BIOML-A27	fig|239935.2149.peg.2610	F1911_09390		MexXY-OMP	Multidrug efflux system, membrane fusion component => MexX of of MexXY/AxyXY	Multidrug efflux system, membrane fusion component => MexX of of MexXY/AxyXY	efflux pump conferring antibiotic resistance	9925549
	Antibiotic Resistance	Akkermansia muciniphila strain BIOML-A27	fig|239935.2149.peg.703	F1911_01350		S10p	SSU ribosomal protein S10p (S20e)	SSU ribosomal protein S10p (S20e)	antibiotic target in susceptible species	26124155
	Antibiotic Resistance	Akkermansia muciniphila strain BIOML-A27	fig|239935.2149.peg.700	F1911_01335		S12p	SSU ribosomal protein S12p (S23e)	SSU ribosomal protein S12p (S23e)	antibiotic target in susceptible species	7934937
	Antibiotic Resistance	Akkermansia muciniphila strain BIOML-A27	fig|239935.2149.peg.1328	F1911_04040		rho	Transcription termination factor Rho	Transcription termination factor Rho	antibiotic target in susceptible species	8466900
	Antibiotic Resistance	Akkermansia muciniphila strain BIOML-A27	fig|239935.2149.peg.2259	F1911_07905		rho	Transcription termination factor Rho	Transcription termination factor Rho	antibiotic target in susceptible species	8466900
	Antibiotic Resistance	Akkermansia muciniphila strain BIOML-A27	fig|239935.2149.peg.702	F1911_01345		EF-G	Translation elongation factor G	Translation elongation factor G	antibiotic target in susceptible species	17980694
	Antibiotic Resistance	Akkermansia muciniphila strain BIOML-A27	fig|239935.2149.peg.2202	F1911_07655		EF-Tu	Translation elongation factor Tu	Translation elongation factor Tu	antibiotic target in susceptible species	364475;9678602
	Antibiotic Resistance	Akkermansia muciniphila strain BIOML-A27	fig|239935.2149.peg.1686	F1911_05480		MurA	UDP-N-acetylglucosamine 1-carboxyvinyltransferase (EC 2.5.1.7)	UDP-N-acetylglucosamine 1-carboxyvinyltransferase (EC 2.5.1.7)	antibiotic target in susceptible species	8994972
	Antibiotic Resistance	Akkermansia muciniphila strain BIOML-A28	fig|239935.2151.peg.312	F1901_11210		dxr	1-deoxy-D-xylulose 5-phosphate reductoisomerase (EC 1.1.1.267)	1-deoxy-D-xylulose 5-phosphate reductoisomerase (EC 1.1.1.267)	antibiotic target in susceptible species	16321944
	Antibiotic Resistance	Akkermansia muciniphila strain BIOML-A28	fig|239935.2151.peg.2058	F1901_06920		Erm(F)/Erm(35)	23S rRNA (adenine(2058)-N(6))-dimethyltransferase (EC 2.1.1.184) => Erm(F)/Erm(35)	23S rRNA (adenine(2058)-N(6))-dimethyltransferase (EC 2.1.1.184) => Erm(F)/Erm(35)	antibiotic target modifying enzyme	26107936;26219215;1804017
	Antibiotic Resistance	Akkermansia muciniphila strain BIOML-A28	fig|239935.2151.peg.2642	F1901_09400		kasA	3-oxoacyl-[acyl-carrier-protein] synthase, KASII (EC 2.3.1.179)	3-oxoacyl-[acyl-carrier-protein] synthase, KASII (EC 2.3.1.179)	antibiotic target in susceptible species	10428945
	Antibiotic Resistance	Akkermansia muciniphila strain BIOML-A28	fig|239935.2151.peg.2619	F1901_09305		kasA	3-oxoacyl-[acyl-carrier-protein] synthase, KASII (EC 2.3.1.179)	3-oxoacyl-[acyl-carrier-protein] synthase, KASII (EC 2.3.1.179)	antibiotic target in susceptible species	10428945
	Antibiotic Resistance	Akkermansia muciniphila strain BIOML-A28	fig|239935.2151.peg.1588	F1901_04955		Alr	Alanine racemase (EC 5.1.1.1)	Alanine racemase (EC 5.1.1.1)	antibiotic target in susceptible species	19748470;24303782
	Antibiotic Resistance	Akkermansia muciniphila strain BIOML-A28	fig|239935.2151.peg.1759	F1901_05695		Alr	Alanine racemase (EC 5.1.1.1)	Alanine racemase (EC 5.1.1.1)	antibiotic target in susceptible species	19748470;24303782
	Antibiotic Resistance	Akkermansia muciniphila strain BIOML-A28	fig|239935.2151.peg.1893	F1901_06235		PgsA	CDP-diacylglycerol--glycerol-3-phosphate 3-phosphatidyltransferase (EC 2.7.8.5)	CDP-diacylglycerol--glycerol-3-phosphate 3-phosphatidyltransferase (EC 2.7.8.5)	protein altering cell wall charge conferring antibiotic resistance	22238576
	Antibiotic Resistance	Akkermansia muciniphila strain BIOML-A28	fig|239935.2151.peg.2686	F1901_09580		bla	Class A beta-lactamase (EC 3.5.2.6)	Class A beta-lactamase (EC 3.5.2.6)	antibiotic inactivation enzyme
	Antibiotic Resistance	Akkermansia muciniphila strain BIOML-A28	fig|239935.2151.peg.598	F1901_00900		Ddl	D-alanine--D-alanine ligase (EC 6.3.2.4)	D-alanine--D-alanine ligase (EC 6.3.2.4)	antibiotic target in susceptible species	24303782;24033232
	Antibiotic Resistance	Akkermansia muciniphila strain BIOML-A28	fig|239935.2151.peg.1566	F1901_04845		folA, Dfr	Dihydrofolate reductase (EC 1.5.1.3)	Dihydrofolate reductase (EC 1.5.1.3)	antibiotic target in susceptible species	20169085;25288078
	Antibiotic Resistance	Akkermansia muciniphila strain BIOML-A28	fig|239935.2151.peg.2635	F1901_09370		folP	Dihydropteroate synthase (EC 2.5.1.15)	Dihydropteroate synthase (EC 2.5.1.15)	antibiotic target in susceptible species	15673783
	Antibiotic Resistance	Akkermansia muciniphila strain BIOML-A28	fig|239935.2151.peg.2574	F1901_09095		gyrA	DNA gyrase subunit A (EC 5.99.1.3)	DNA gyrase subunit A (EC 5.99.1.3)	antibiotic target in susceptible species	9293187
	Antibiotic Resistance	Akkermansia muciniphila strain BIOML-A28	fig|239935.2151.peg.2573	F1901_09090		gyrB	DNA gyrase subunit B (EC 5.99.1.3)	DNA gyrase subunit B (EC 5.99.1.3)	antibiotic target in susceptible species	21693461;22279180;9293187
	Antibiotic Resistance	Akkermansia muciniphila strain BIOML-A28	fig|239935.2151.peg.2334	F1901_08085		rpoB	DNA-directed RNA polymerase beta subunit (EC 2.7.7.6)	DNA-directed RNA polymerase beta subunit (EC 2.7.7.6)	antibiotic target in susceptible species	3050121;15047531;16723576
	Antibiotic Resistance	Akkermansia muciniphila strain BIOML-A28	fig|239935.2151.peg.2333	F1901_08080		rpoC	DNA-directed RNA polymerase beta' subunit (EC 2.7.7.6)	DNA-directed RNA polymerase beta' subunit (EC 2.7.7.6)	antibiotic target in susceptible species	16723576
	Antibiotic Resistance	Akkermansia muciniphila strain BIOML-A28	fig|239935.2151.peg.1413	F1901_04265		inhA, fabI	Enoyl-[acyl-carrier-protein] reductase [NADH] (EC 1.3.1.9)	Enoyl-[acyl-carrier-protein] reductase [NADH] (EC 1.3.1.9)	antibiotic target in susceptible species	18193820;10869170;8284673
	Antibiotic Resistance	Akkermansia muciniphila strain BIOML-A28	fig|239935.2151.peg.2693	F1901_09610		Iso-tRNA	Isoleucyl-tRNA synthetase (EC 6.1.1.5)	Isoleucyl-tRNA synthetase (EC 6.1.1.5)	antibiotic target in susceptible species	7929087
	Antibiotic Resistance	Akkermansia muciniphila strain BIOML-A28	fig|239935.2151.peg.2061	F1901_06935		MacA	Macrolide-specific efflux protein MacA	Macrolide-specific efflux protein MacA	efflux pump conferring antibiotic resistance	11544226
	Antibiotic Resistance	Akkermansia muciniphila strain BIOML-A28	fig|239935.2151.peg.2223	F1901_07630		MexXY-OMP	Multidrug efflux system, inner membrane proton/drug antiporter (RND type) => MexY of MexXY/AxyXY	Multidrug efflux system, inner membrane proton/drug antiporter (RND type) => MexY of MexXY/AxyXY	efflux pump conferring antibiotic resistance	9925549
	Antibiotic Resistance	Akkermansia muciniphila strain BIOML-A28	fig|239935.2151.peg.2222	F1901_07625		MexXY-OMP	Multidrug efflux system, membrane fusion component => MexX of of MexXY/AxyXY	Multidrug efflux system, membrane fusion component => MexX of of MexXY/AxyXY	efflux pump conferring antibiotic resistance	9925549
	Antibiotic Resistance	Akkermansia muciniphila strain BIOML-A28	fig|239935.2151.peg.1016	F1901_02685		S10p	SSU ribosomal protein S10p (S20e)	SSU ribosomal protein S10p (S20e)	antibiotic target in susceptible species	26124155
	Antibiotic Resistance	Akkermansia muciniphila strain BIOML-A28	fig|239935.2151.peg.1013	F1901_02670		S12p	SSU ribosomal protein S12p (S23e)	SSU ribosomal protein S12p (S23e)	antibiotic target in susceptible species	7934937
	Antibiotic Resistance	Akkermansia muciniphila strain BIOML-A28	fig|239935.2151.peg.2399	F1901_08370		rho	Transcription termination factor Rho	Transcription termination factor Rho	antibiotic target in susceptible species	8466900
	Antibiotic Resistance	Akkermansia muciniphila strain BIOML-A28	fig|239935.2151.peg.536	F1901_00640		rho	Transcription termination factor Rho	Transcription termination factor Rho	antibiotic target in susceptible species	8466900
	Antibiotic Resistance	Akkermansia muciniphila strain BIOML-A28	fig|239935.2151.peg.1015	F1901_02680		EF-G	Translation elongation factor G	Translation elongation factor G	antibiotic target in susceptible species	17980694
	Antibiotic Resistance	Akkermansia muciniphila strain BIOML-A28	fig|239935.2151.peg.2341	F1901_08125		EF-Tu	Translation elongation factor Tu	Translation elongation factor Tu	antibiotic target in susceptible species	364475;9678602
	Antibiotic Resistance	Akkermansia muciniphila strain BIOML-A28	fig|239935.2151.peg.1710	F1901_05475		MurA	UDP-N-acetylglucosamine 1-carboxyvinyltransferase (EC 2.5.1.7)	UDP-N-acetylglucosamine 1-carboxyvinyltransferase (EC 2.5.1.7)	antibiotic target in susceptible species	8994972
	Antibiotic Resistance	Akkermansia muciniphila strain BIOML-A29	fig|239935.2148.peg.295	F1903_11045		dxr	1-deoxy-D-xylulose 5-phosphate reductoisomerase (EC 1.1.1.267)	1-deoxy-D-xylulose 5-phosphate reductoisomerase (EC 1.1.1.267)	antibiotic target in susceptible species	16321944
	Antibiotic Resistance	Akkermansia muciniphila strain BIOML-A29	fig|239935.2148.peg.1983	F1903_06725		Erm(F)/Erm(35)	23S rRNA (adenine(2058)-N(6))-dimethyltransferase (EC 2.1.1.184) => Erm(F)/Erm(35)	23S rRNA (adenine(2058)-N(6))-dimethyltransferase (EC 2.1.1.184) => Erm(F)/Erm(35)	antibiotic target modifying enzyme	26107936;26219215;1804017
	Antibiotic Resistance	Akkermansia muciniphila strain BIOML-A29	fig|239935.2148.peg.2682	F1903_09640		kasA	3-oxoacyl-[acyl-carrier-protein] synthase, KASII (EC 2.3.1.179)	3-oxoacyl-[acyl-carrier-protein] synthase, KASII (EC 2.3.1.179)	antibiotic target in susceptible species	10428945
	Antibiotic Resistance	Akkermansia muciniphila strain BIOML-A29	fig|239935.2148.peg.2659	F1903_09545		kasA	3-oxoacyl-[acyl-carrier-protein] synthase, KASII (EC 2.3.1.179)	3-oxoacyl-[acyl-carrier-protein] synthase, KASII (EC 2.3.1.179)	antibiotic target in susceptible species	10428945
	Antibiotic Resistance	Akkermansia muciniphila strain BIOML-A29	fig|239935.2148.peg.1809	F1903_05975		Alr	Alanine racemase (EC 5.1.1.1)	Alanine racemase (EC 5.1.1.1)	antibiotic target in susceptible species	19748470;24303782
	Antibiotic Resistance	Akkermansia muciniphila strain BIOML-A29	fig|239935.2148.peg.1637	F1903_05235		Alr	Alanine racemase (EC 5.1.1.1)	Alanine racemase (EC 5.1.1.1)	antibiotic target in susceptible species	19748470;24303782
	Antibiotic Resistance	Akkermansia muciniphila strain BIOML-A29	fig|239935.2148.peg.2148	F1903_07415		PgsA	CDP-diacylglycerol--glycerol-3-phosphate 3-phosphatidyltransferase (EC 2.7.8.5)	CDP-diacylglycerol--glycerol-3-phosphate 3-phosphatidyltransferase (EC 2.7.8.5)	protein altering cell wall charge conferring antibiotic resistance	22238576
	Antibiotic Resistance	Akkermansia muciniphila strain BIOML-A29	fig|239935.2148.peg.7	F1903_09885		bla	Class A beta-lactamase (EC 3.5.2.6)	Class A beta-lactamase (EC 3.5.2.6)	antibiotic inactivation enzyme
	Antibiotic Resistance	Akkermansia muciniphila strain BIOML-A29	fig|239935.2148.peg.1340	F1903_04060		Ddl	D-alanine--D-alanine ligase (EC 6.3.2.4)	D-alanine--D-alanine ligase (EC 6.3.2.4)	antibiotic target in susceptible species	24303782;24033232
	Antibiotic Resistance	Akkermansia muciniphila strain BIOML-A29	fig|239935.2148.peg.1616	F1903_05125		folA, Dfr	Dihydrofolate reductase (EC 1.5.1.3)	Dihydrofolate reductase (EC 1.5.1.3)	antibiotic target in susceptible species	20169085;25288078
	Antibiotic Resistance	Akkermansia muciniphila strain BIOML-A29	fig|239935.2148.peg.2666	F1903_09575		folP	Dihydropteroate synthase (EC 2.5.1.15)	Dihydropteroate synthase (EC 2.5.1.15)	antibiotic target in susceptible species	15673783
	Antibiotic Resistance	Akkermansia muciniphila strain BIOML-A29	fig|239935.2148.peg.2727	F1903_09850		gyrA	DNA gyrase subunit A (EC 5.99.1.3)	DNA gyrase subunit A (EC 5.99.1.3)	antibiotic target in susceptible species	9293187
	Antibiotic Resistance	Akkermansia muciniphila strain BIOML-A29	fig|239935.2148.peg.2728	F1903_09855		gyrB	DNA gyrase subunit B (EC 5.99.1.3)	DNA gyrase subunit B (EC 5.99.1.3)	antibiotic target in susceptible species	21693461;22279180;9293187
	Antibiotic Resistance	Akkermansia muciniphila strain BIOML-A29	fig|239935.2148.peg.2385	F1903_08380		rpoB	DNA-directed RNA polymerase beta subunit (EC 2.7.7.6)	DNA-directed RNA polymerase beta subunit (EC 2.7.7.6)	antibiotic target in susceptible species	3050121;15047531;16723576
	Antibiotic Resistance	Akkermansia muciniphila strain BIOML-A29	fig|239935.2148.peg.2384	F1903_08375		rpoC	DNA-directed RNA polymerase beta' subunit (EC 2.7.7.6)	DNA-directed RNA polymerase beta' subunit (EC 2.7.7.6)	antibiotic target in susceptible species	16723576
	Antibiotic Resistance	Akkermansia muciniphila strain BIOML-A29	fig|239935.2148.peg.1065	F1903_02935		inhA, fabI	Enoyl-[acyl-carrier-protein] reductase [NADH] (EC 1.3.1.9)	Enoyl-[acyl-carrier-protein] reductase [NADH] (EC 1.3.1.9)	antibiotic target in susceptible species	18193820;10869170;8284673
	Antibiotic Resistance	Akkermansia muciniphila strain BIOML-A29	fig|239935.2148.peg.14	F1903_09915		Iso-tRNA	Isoleucyl-tRNA synthetase (EC 6.1.1.5)	Isoleucyl-tRNA synthetase (EC 6.1.1.5)	antibiotic target in susceptible species	7929087
	Antibiotic Resistance	Akkermansia muciniphila strain BIOML-A29	fig|239935.2148.peg.1980	F1903_06710		MacA	Macrolide-specific efflux protein MacA	Macrolide-specific efflux protein MacA	efflux pump conferring antibiotic resistance	11544226
	Antibiotic Resistance	Akkermansia muciniphila strain BIOML-A29	fig|239935.2148.peg.2276	F1903_07925		MexXY-OMP	Multidrug efflux system, inner membrane proton/drug antiporter (RND type) => MexY of MexXY/AxyXY	Multidrug efflux system, inner membrane proton/drug antiporter (RND type) => MexY of MexXY/AxyXY	efflux pump conferring antibiotic resistance	9925549
	Antibiotic Resistance	Akkermansia muciniphila strain BIOML-A29	fig|239935.2148.peg.2275	F1903_07920		MexXY-OMP	Multidrug efflux system, membrane fusion component => MexX of of MexXY/AxyXY	Multidrug efflux system, membrane fusion component => MexX of of MexXY/AxyXY	efflux pump conferring antibiotic resistance	9925549
	Antibiotic Resistance	Akkermansia muciniphila strain BIOML-A29	fig|239935.2148.peg.686	F1903_01350		S10p	SSU ribosomal protein S10p (S20e)	SSU ribosomal protein S10p (S20e)	antibiotic target in susceptible species	26124155
	Antibiotic Resistance	Akkermansia muciniphila strain BIOML-A29	fig|239935.2148.peg.683	F1903_01335		S12p	SSU ribosomal protein S12p (S23e)	SSU ribosomal protein S12p (S23e)	antibiotic target in susceptible species	7934937
	Antibiotic Resistance	Akkermansia muciniphila strain BIOML-A29	fig|239935.2148.peg.1403	F1903_04320		rho	Transcription termination factor Rho	Transcription termination factor Rho	antibiotic target in susceptible species	8466900
	Antibiotic Resistance	Akkermansia muciniphila strain BIOML-A29	fig|239935.2148.peg.2450	F1903_08670		rho	Transcription termination factor Rho	Transcription termination factor Rho	antibiotic target in susceptible species	8466900
	Antibiotic Resistance	Akkermansia muciniphila strain BIOML-A29	fig|239935.2148.peg.685	F1903_01345		EF-G	Translation elongation factor G	Translation elongation factor G	antibiotic target in susceptible species	17980694
	Antibiotic Resistance	Akkermansia muciniphila strain BIOML-A29	fig|239935.2148.peg.2392	F1903_08420		EF-Tu	Translation elongation factor Tu	Translation elongation factor Tu	antibiotic target in susceptible species	364475;9678602
	Antibiotic Resistance	Akkermansia muciniphila strain BIOML-A29	fig|239935.2148.peg.1760	F1903_05755		MurA	UDP-N-acetylglucosamine 1-carboxyvinyltransferase (EC 2.5.1.7)	UDP-N-acetylglucosamine 1-carboxyvinyltransferase (EC 2.5.1.7)	antibiotic target in susceptible species	8994972
	Antibiotic Resistance	Akkermansia muciniphila strain BIOML-A3	fig|239935.2171.peg.1928	F1876_06255		dxr	1-deoxy-D-xylulose 5-phosphate reductoisomerase (EC 1.1.1.267)	1-deoxy-D-xylulose 5-phosphate reductoisomerase (EC 1.1.1.267)	antibiotic target in susceptible species	16321944
	Antibiotic Resistance	Akkermansia muciniphila strain BIOML-A3	fig|239935.2171.peg.2160	F1876_07200		Erm(F)/Erm(35)	23S rRNA (adenine(2058)-N(6))-dimethyltransferase (EC 2.1.1.184) => Erm(F)/Erm(35)	23S rRNA (adenine(2058)-N(6))-dimethyltransferase (EC 2.1.1.184) => Erm(F)/Erm(35)	antibiotic target modifying enzyme	26107936;26219215;1804017
	Antibiotic Resistance	Akkermansia muciniphila strain BIOML-A3	fig|239935.2171.peg.2677	F1876_09360		kasA	3-oxoacyl-[acyl-carrier-protein] synthase, KASII (EC 2.3.1.179)	3-oxoacyl-[acyl-carrier-protein] synthase, KASII (EC 2.3.1.179)	antibiotic target in susceptible species	10428945
	Antibiotic Resistance	Akkermansia muciniphila strain BIOML-A3	fig|239935.2171.peg.2700	F1876_09455		kasA	3-oxoacyl-[acyl-carrier-protein] synthase, KASII (EC 2.3.1.179)	3-oxoacyl-[acyl-carrier-protein] synthase, KASII (EC 2.3.1.179)	antibiotic target in susceptible species	10428945
	Antibiotic Resistance	Akkermansia muciniphila strain BIOML-A3	fig|239935.2171.peg.1621	F1876_04960		Alr	Alanine racemase (EC 5.1.1.1)	Alanine racemase (EC 5.1.1.1)	antibiotic target in susceptible species	19748470;24303782
	Antibiotic Resistance	Akkermansia muciniphila strain BIOML-A3	fig|239935.2171.peg.1794	F1876_05700		Alr	Alanine racemase (EC 5.1.1.1)	Alanine racemase (EC 5.1.1.1)	antibiotic target in susceptible species	19748470;24303782
	Antibiotic Resistance	Akkermansia muciniphila strain BIOML-A3	fig|239935.2171.peg.1994	F1876_06510		PgsA	CDP-diacylglycerol--glycerol-3-phosphate 3-phosphatidyltransferase (EC 2.7.8.5)	CDP-diacylglycerol--glycerol-3-phosphate 3-phosphatidyltransferase (EC 2.7.8.5)	protein altering cell wall charge conferring antibiotic resistance	22238576
	Antibiotic Resistance	Akkermansia muciniphila strain BIOML-A3	fig|239935.2171.peg.7	F1876_09705		bla	Class A beta-lactamase (EC 3.5.2.6)	Class A beta-lactamase (EC 3.5.2.6)	antibiotic inactivation enzyme
	Antibiotic Resistance	Akkermansia muciniphila strain BIOML-A3	fig|239935.2171.peg.1324	F1876_03780		Ddl	D-alanine--D-alanine ligase (EC 6.3.2.4)	D-alanine--D-alanine ligase (EC 6.3.2.4)	antibiotic target in susceptible species	24303782;24033232
	Antibiotic Resistance	Akkermansia muciniphila strain BIOML-A3	fig|239935.2171.peg.1599	F1876_04850		folA, Dfr	Dihydrofolate reductase (EC 1.5.1.3)	Dihydrofolate reductase (EC 1.5.1.3)	antibiotic target in susceptible species	20169085;25288078
	Antibiotic Resistance	Akkermansia muciniphila strain BIOML-A3	fig|239935.2171.peg.2684	F1876_09390		folP	Dihydropteroate synthase (EC 2.5.1.15)	Dihydropteroate synthase (EC 2.5.1.15)	antibiotic target in susceptible species	15673783
	Antibiotic Resistance	Akkermansia muciniphila strain BIOML-A3	fig|239935.2171.peg.2746	F1876_09665		gyrA	DNA gyrase subunit A (EC 5.99.1.3)	DNA gyrase subunit A (EC 5.99.1.3)	antibiotic target in susceptible species	9293187
	Antibiotic Resistance	Akkermansia muciniphila strain BIOML-A3	fig|239935.2171.peg.2747	F1876_09670		gyrB	DNA gyrase subunit B (EC 5.99.1.3)	DNA gyrase subunit B (EC 5.99.1.3)	antibiotic target in susceptible species	21693461;22279180;9293187
	Antibiotic Resistance	Akkermansia muciniphila strain BIOML-A3	fig|239935.2171.peg.2400	F1876_08210		rpoB	DNA-directed RNA polymerase beta subunit (EC 2.7.7.6)	DNA-directed RNA polymerase beta subunit (EC 2.7.7.6)	antibiotic target in susceptible species	3050121;15047531;16723576
	Antibiotic Resistance	Akkermansia muciniphila strain BIOML-A3	fig|239935.2171.peg.2399	F1876_08205		rpoC	DNA-directed RNA polymerase beta' subunit (EC 2.7.7.6)	DNA-directed RNA polymerase beta' subunit (EC 2.7.7.6)	antibiotic target in susceptible species	16723576
	Antibiotic Resistance	Akkermansia muciniphila strain BIOML-A3	fig|239935.2171.peg.1129	F1876_02955		inhA, fabI	Enoyl-[acyl-carrier-protein] reductase [NADH] (EC 1.3.1.9)	Enoyl-[acyl-carrier-protein] reductase [NADH] (EC 1.3.1.9)	antibiotic target in susceptible species	18193820;10869170;8284673
	Antibiotic Resistance	Akkermansia muciniphila strain BIOML-A3	fig|239935.2171.peg.14	F1876_09735		Iso-tRNA	Isoleucyl-tRNA synthetase (EC 6.1.1.5)	Isoleucyl-tRNA synthetase (EC 6.1.1.5)	antibiotic target in susceptible species	7929087
	Antibiotic Resistance	Akkermansia muciniphila strain BIOML-A3	fig|239935.2171.peg.2163	F1876_07215		MacA	Macrolide-specific efflux protein MacA	Macrolide-specific efflux protein MacA	efflux pump conferring antibiotic resistance	11544226
	Antibiotic Resistance	Akkermansia muciniphila strain BIOML-A3	fig|239935.2171.peg.2320	F1876_07890		MexXY-OMP	Multidrug efflux system, inner membrane proton/drug antiporter (RND type) => MexY of MexXY/AxyXY	Multidrug efflux system, inner membrane proton/drug antiporter (RND type) => MexY of MexXY/AxyXY	efflux pump conferring antibiotic resistance	9925549
	Antibiotic Resistance	Akkermansia muciniphila strain BIOML-A3	fig|239935.2171.peg.2321	F1876_07895		MexXY-OMP	Multidrug efflux system, membrane fusion component => MexX of of MexXY/AxyXY	Multidrug efflux system, membrane fusion component => MexX of of MexXY/AxyXY	efflux pump conferring antibiotic resistance	9925549
	Antibiotic Resistance	Akkermansia muciniphila strain BIOML-A3	fig|239935.2171.peg.756	F1876_01375		S10p	SSU ribosomal protein S10p (S20e)	SSU ribosomal protein S10p (S20e)	antibiotic target in susceptible species	26124155
	Antibiotic Resistance	Akkermansia muciniphila strain BIOML-A3	fig|239935.2171.peg.753	F1876_01360		S12p	SSU ribosomal protein S12p (S23e)	SSU ribosomal protein S12p (S23e)	antibiotic target in susceptible species	7934937
	Antibiotic Resistance	Akkermansia muciniphila strain BIOML-A3	fig|239935.2171.peg.1387	F1876_04040		rho	Transcription termination factor Rho	Transcription termination factor Rho	antibiotic target in susceptible species	8466900
	Antibiotic Resistance	Akkermansia muciniphila strain BIOML-A3	fig|239935.2171.peg.2464	F1876_08495		rho	Transcription termination factor Rho	Transcription termination factor Rho	antibiotic target in susceptible species	8466900
	Antibiotic Resistance	Akkermansia muciniphila strain BIOML-A3	fig|239935.2171.peg.755	F1876_01370		EF-G	Translation elongation factor G	Translation elongation factor G	antibiotic target in susceptible species	17980694
	Antibiotic Resistance	Akkermansia muciniphila strain BIOML-A3	fig|239935.2171.peg.2407	F1876_08250		EF-Tu	Translation elongation factor Tu	Translation elongation factor Tu	antibiotic target in susceptible species	364475;9678602
	Antibiotic Resistance	Akkermansia muciniphila strain BIOML-A3	fig|239935.2171.peg.1745	F1876_05480		MurA	UDP-N-acetylglucosamine 1-carboxyvinyltransferase (EC 2.5.1.7)	UDP-N-acetylglucosamine 1-carboxyvinyltransferase (EC 2.5.1.7)	antibiotic target in susceptible species	8994972
	Antibiotic Resistance	Akkermansia muciniphila strain BIOML-A30	fig|239935.2145.peg.1789	F1894_06530		dxr	1-deoxy-D-xylulose 5-phosphate reductoisomerase (EC 1.1.1.267)	1-deoxy-D-xylulose 5-phosphate reductoisomerase (EC 1.1.1.267)	antibiotic target in susceptible species	16321944
	Antibiotic Resistance	Akkermansia muciniphila strain BIOML-A30	fig|239935.2145.peg.2022	F1894_07485		Erm(F)/Erm(35)	23S rRNA (adenine(2058)-N(6))-dimethyltransferase (EC 2.1.1.184) => Erm(F)/Erm(35)	23S rRNA (adenine(2058)-N(6))-dimethyltransferase (EC 2.1.1.184) => Erm(F)/Erm(35)	antibiotic target modifying enzyme	26107936;26219215;1804017
	Antibiotic Resistance	Akkermansia muciniphila strain BIOML-A30	fig|239935.2145.peg.2417	F1894_09150		kasA	3-oxoacyl-[acyl-carrier-protein] synthase, KASII (EC 2.3.1.179)	3-oxoacyl-[acyl-carrier-protein] synthase, KASII (EC 2.3.1.179)	antibiotic target in susceptible species	10428945
	Antibiotic Resistance	Akkermansia muciniphila strain BIOML-A30	fig|239935.2145.peg.2395	F1894_09055		kasA	3-oxoacyl-[acyl-carrier-protein] synthase, KASII (EC 2.3.1.179)	3-oxoacyl-[acyl-carrier-protein] synthase, KASII (EC 2.3.1.179)	antibiotic target in susceptible species	10428945
	Antibiotic Resistance	Akkermansia muciniphila strain BIOML-A30	fig|239935.2145.peg.1654	F1894_05975		Alr	Alanine racemase (EC 5.1.1.1)	Alanine racemase (EC 5.1.1.1)	antibiotic target in susceptible species	19748470;24303782
	Antibiotic Resistance	Akkermansia muciniphila strain BIOML-A30	fig|239935.2145.peg.1482	F1894_05235		Alr	Alanine racemase (EC 5.1.1.1)	Alanine racemase (EC 5.1.1.1)	antibiotic target in susceptible species	19748470;24303782
	Antibiotic Resistance	Akkermansia muciniphila strain BIOML-A30	fig|239935.2145.peg.1857	F1894_06785		PgsA	CDP-diacylglycerol--glycerol-3-phosphate 3-phosphatidyltransferase (EC 2.7.8.5)	CDP-diacylglycerol--glycerol-3-phosphate 3-phosphatidyltransferase (EC 2.7.8.5)	protein altering cell wall charge conferring antibiotic resistance	22238576
	Antibiotic Resistance	Akkermansia muciniphila strain BIOML-A30	fig|239935.2145.peg.2731	F1894_10500		bla	Class A beta-lactamase (EC 3.5.2.6)	Class A beta-lactamase (EC 3.5.2.6)	antibiotic inactivation enzyme
	Antibiotic Resistance	Akkermansia muciniphila strain BIOML-A30	fig|239935.2145.peg.460	F1894_00895		Ddl	D-alanine--D-alanine ligase (EC 6.3.2.4)	D-alanine--D-alanine ligase (EC 6.3.2.4)	antibiotic target in susceptible species	24303782;24033232
	Antibiotic Resistance	Akkermansia muciniphila strain BIOML-A30	fig|239935.2145.peg.1460	F1894_05125		folA, Dfr	Dihydrofolate reductase (EC 1.5.1.3)	Dihydrofolate reductase (EC 1.5.1.3)	antibiotic target in susceptible species	20169085;25288078
	Antibiotic Resistance	Akkermansia muciniphila strain BIOML-A30	fig|239935.2145.peg.2402	F1894_09085		folP	Dihydropteroate synthase (EC 2.5.1.15)	Dihydropteroate synthase (EC 2.5.1.15)	antibiotic target in susceptible species	15673783
	Antibiotic Resistance	Akkermansia muciniphila strain BIOML-A30	fig|239935.2145.peg.2462	F1894_09360		gyrA	DNA gyrase subunit A (EC 5.99.1.3)	DNA gyrase subunit A (EC 5.99.1.3)	antibiotic target in susceptible species	9293187
	Antibiotic Resistance	Akkermansia muciniphila strain BIOML-A30	fig|239935.2145.peg.2463	F1894_09365		gyrB	DNA gyrase subunit B (EC 5.99.1.3)	DNA gyrase subunit B (EC 5.99.1.3)	antibiotic target in susceptible species	21693461;22279180;9293187
	Antibiotic Resistance	Akkermansia muciniphila strain BIOML-A30	fig|239935.2145.peg.2115	F1894_07900		rpoB	DNA-directed RNA polymerase beta subunit (EC 2.7.7.6)	DNA-directed RNA polymerase beta subunit (EC 2.7.7.6)	antibiotic target in susceptible species	3050121;15047531;16723576
	Antibiotic Resistance	Akkermansia muciniphila strain BIOML-A30	fig|239935.2145.peg.2114	F1894_07895		rpoC	DNA-directed RNA polymerase beta' subunit (EC 2.7.7.6)	DNA-directed RNA polymerase beta' subunit (EC 2.7.7.6)	antibiotic target in susceptible species	16723576
	Antibiotic Resistance	Akkermansia muciniphila strain BIOML-A30	fig|239935.2145.peg.1239	F1894_04250		inhA, fabI	Enoyl-[acyl-carrier-protein] reductase [NADH] (EC 1.3.1.9)	Enoyl-[acyl-carrier-protein] reductase [NADH] (EC 1.3.1.9)	antibiotic target in susceptible species	18193820;10869170;8284673
	Antibiotic Resistance	Akkermansia muciniphila strain BIOML-A30	fig|239935.2145.peg.2724	F1894_10470		Iso-tRNA	Isoleucyl-tRNA synthetase (EC 6.1.1.5)	Isoleucyl-tRNA synthetase (EC 6.1.1.5)	antibiotic target in susceptible species	7929087
	Antibiotic Resistance	Akkermansia muciniphila strain BIOML-A30	fig|239935.2145.peg.2025	F1894_07500		MacA	Macrolide-specific efflux protein MacA	Macrolide-specific efflux protein MacA	efflux pump conferring antibiotic resistance	11544226
	Antibiotic Resistance	Akkermansia muciniphila strain BIOML-A30	fig|239935.2145.peg.2539	F1894_09680		MexXY-OMP	Multidrug efflux system, inner membrane proton/drug antiporter (RND type) => MexY of MexXY/AxyXY	Multidrug efflux system, inner membrane proton/drug antiporter (RND type) => MexY of MexXY/AxyXY	efflux pump conferring antibiotic resistance	9925549
	Antibiotic Resistance	Akkermansia muciniphila strain BIOML-A30	fig|239935.2145.peg.2538	F1894_09675		MexXY-OMP	Multidrug efflux system, membrane fusion component => MexX of of MexXY/AxyXY	Multidrug efflux system, membrane fusion component => MexX of of MexXY/AxyXY	efflux pump conferring antibiotic resistance	9925549
	Antibiotic Resistance	Akkermansia muciniphila strain BIOML-A30	fig|239935.2145.peg.869	F1894_02665		S10p	SSU ribosomal protein S10p (S20e)	SSU ribosomal protein S10p (S20e)	antibiotic target in susceptible species	26124155
	Antibiotic Resistance	Akkermansia muciniphila strain BIOML-A30	fig|239935.2145.peg.866	F1894_02650		S12p	SSU ribosomal protein S12p (S23e)	SSU ribosomal protein S12p (S23e)	antibiotic target in susceptible species	7934937
	Antibiotic Resistance	Akkermansia muciniphila strain BIOML-A30	fig|239935.2145.peg.396	F1894_00635		rho	Transcription termination factor Rho	Transcription termination factor Rho	antibiotic target in susceptible species	8466900
	Antibiotic Resistance	Akkermansia muciniphila strain BIOML-A30	fig|239935.2145.peg.2180	F1894_08185		rho	Transcription termination factor Rho	Transcription termination factor Rho	antibiotic target in susceptible species	8466900
	Antibiotic Resistance	Akkermansia muciniphila strain BIOML-A30	fig|239935.2145.peg.868	F1894_02660		EF-G	Translation elongation factor G	Translation elongation factor G	antibiotic target in susceptible species	17980694
	Antibiotic Resistance	Akkermansia muciniphila strain BIOML-A30	fig|239935.2145.peg.2122	F1894_07940		EF-Tu	Translation elongation factor Tu	Translation elongation factor Tu	antibiotic target in susceptible species	364475;9678602
	Antibiotic Resistance	Akkermansia muciniphila strain BIOML-A30	fig|239935.2145.peg.1604	F1894_05755		MurA	UDP-N-acetylglucosamine 1-carboxyvinyltransferase (EC 2.5.1.7)	UDP-N-acetylglucosamine 1-carboxyvinyltransferase (EC 2.5.1.7)	antibiotic target in susceptible species	8994972
	Antibiotic Resistance	Akkermansia muciniphila strain BIOML-A31	fig|239935.2147.peg.248	F1900_11190		dxr	1-deoxy-D-xylulose 5-phosphate reductoisomerase (EC 1.1.1.267)	1-deoxy-D-xylulose 5-phosphate reductoisomerase (EC 1.1.1.267)	antibiotic target in susceptible species	16321944
	Antibiotic Resistance	Akkermansia muciniphila strain BIOML-A31	fig|239935.2147.peg.1779	F1900_06230		Erm(F)/Erm(35)	23S rRNA (adenine(2058)-N(6))-dimethyltransferase (EC 2.1.1.184) => Erm(F)/Erm(35)	23S rRNA (adenine(2058)-N(6))-dimethyltransferase (EC 2.1.1.184) => Erm(F)/Erm(35)	antibiotic target modifying enzyme	26107936;26219215;1804017
	Antibiotic Resistance	Akkermansia muciniphila strain BIOML-A31	fig|239935.2147.peg.2661	F1900_09870		kasA	3-oxoacyl-[acyl-carrier-protein] synthase, KASII (EC 2.3.1.179)	3-oxoacyl-[acyl-carrier-protein] synthase, KASII (EC 2.3.1.179)	antibiotic target in susceptible species	10428945
	Antibiotic Resistance	Akkermansia muciniphila strain BIOML-A31	fig|239935.2147.peg.2684	F1900_09965		kasA	3-oxoacyl-[acyl-carrier-protein] synthase, KASII (EC 2.3.1.179)	3-oxoacyl-[acyl-carrier-protein] synthase, KASII (EC 2.3.1.179)	antibiotic target in susceptible species	10428945
	Antibiotic Resistance	Akkermansia muciniphila strain BIOML-A31	fig|239935.2147.peg.1304	F1900_04255		Alr	Alanine racemase (EC 5.1.1.1)	Alanine racemase (EC 5.1.1.1)	antibiotic target in susceptible species	19748470;24303782
	Antibiotic Resistance	Akkermansia muciniphila strain BIOML-A31	fig|239935.2147.peg.1475	F1900_04995		Alr	Alanine racemase (EC 5.1.1.1)	Alanine racemase (EC 5.1.1.1)	antibiotic target in susceptible species	19748470;24303782
	Antibiotic Resistance	Akkermansia muciniphila strain BIOML-A31	fig|239935.2147.peg.1613	F1900_05540		PgsA	CDP-diacylglycerol--glycerol-3-phosphate 3-phosphatidyltransferase (EC 2.7.8.5)	CDP-diacylglycerol--glycerol-3-phosphate 3-phosphatidyltransferase (EC 2.7.8.5)	protein altering cell wall charge conferring antibiotic resistance	22238576
	Antibiotic Resistance	Akkermansia muciniphila strain BIOML-A31	fig|239935.2147.peg.7	F1900_10210		bla	Class A beta-lactamase (EC 3.5.2.6)	Class A beta-lactamase (EC 3.5.2.6)	antibiotic inactivation enzyme
	Antibiotic Resistance	Akkermansia muciniphila strain BIOML-A31	fig|239935.2147.peg.1966	F1900_07055		Ddl	D-alanine--D-alanine ligase (EC 6.3.2.4)	D-alanine--D-alanine ligase (EC 6.3.2.4)	antibiotic target in susceptible species	24303782;24033232
	Antibiotic Resistance	Akkermansia muciniphila strain BIOML-A31	fig|239935.2147.peg.1281	F1900_04145		folA, Dfr	Dihydrofolate reductase (EC 1.5.1.3)	Dihydrofolate reductase (EC 1.5.1.3)	antibiotic target in susceptible species	20169085;25288078
	Antibiotic Resistance	Akkermansia muciniphila strain BIOML-A31	fig|239935.2147.peg.2668	F1900_09900		folP	Dihydropteroate synthase (EC 2.5.1.15)	Dihydropteroate synthase (EC 2.5.1.15)	antibiotic target in susceptible species	15673783
	Antibiotic Resistance	Akkermansia muciniphila strain BIOML-A31	fig|239935.2147.peg.2729	F1900_10175		gyrA	DNA gyrase subunit A (EC 5.99.1.3)	DNA gyrase subunit A (EC 5.99.1.3)	antibiotic target in susceptible species	9293187
	Antibiotic Resistance	Akkermansia muciniphila strain BIOML-A31	fig|239935.2147.peg.2730	F1900_10180		gyrB	DNA gyrase subunit B (EC 5.99.1.3)	DNA gyrase subunit B (EC 5.99.1.3)	antibiotic target in susceptible species	21693461;22279180;9293187
	Antibiotic Resistance	Akkermansia muciniphila strain BIOML-A31	fig|239935.2147.peg.2380	F1900_08715		rpoB	DNA-directed RNA polymerase beta subunit (EC 2.7.7.6)	DNA-directed RNA polymerase beta subunit (EC 2.7.7.6)	antibiotic target in susceptible species	3050121;15047531;16723576
	Antibiotic Resistance	Akkermansia muciniphila strain BIOML-A31	fig|239935.2147.peg.2379	F1900_08710		rpoC	DNA-directed RNA polymerase beta' subunit (EC 2.7.7.6)	DNA-directed RNA polymerase beta' subunit (EC 2.7.7.6)	antibiotic target in susceptible species	16723576
	Antibiotic Resistance	Akkermansia muciniphila strain BIOML-A31	fig|239935.2147.peg.1057	F1900_03260		inhA, fabI	Enoyl-[acyl-carrier-protein] reductase [NADH] (EC 1.3.1.9)	Enoyl-[acyl-carrier-protein] reductase [NADH] (EC 1.3.1.9)	antibiotic target in susceptible species	18193820;10869170;8284673
	Antibiotic Resistance	Akkermansia muciniphila strain BIOML-A31	fig|239935.2147.peg.14	F1900_10240		Iso-tRNA	Isoleucyl-tRNA synthetase (EC 6.1.1.5)	Isoleucyl-tRNA synthetase (EC 6.1.1.5)	antibiotic target in susceptible species	7929087
	Antibiotic Resistance	Akkermansia muciniphila strain BIOML-A31	fig|239935.2147.peg.1782	F1900_06245		MacA	Macrolide-specific efflux protein MacA	Macrolide-specific efflux protein MacA	efflux pump conferring antibiotic resistance	11544226
	Antibiotic Resistance	Akkermansia muciniphila strain BIOML-A31	fig|239935.2147.peg.2271	F1900_08260		MexXY-OMP	Multidrug efflux system, inner membrane proton/drug antiporter (RND type) => MexY of MexXY/AxyXY	Multidrug efflux system, inner membrane proton/drug antiporter (RND type) => MexY of MexXY/AxyXY	efflux pump conferring antibiotic resistance	9925549
	Antibiotic Resistance	Akkermansia muciniphila strain BIOML-A31	fig|239935.2147.peg.2270	F1900_08255		MexXY-OMP	Multidrug efflux system, membrane fusion component => MexX of of MexXY/AxyXY	Multidrug efflux system, membrane fusion component => MexX of of MexXY/AxyXY	efflux pump conferring antibiotic resistance	9925549
	Antibiotic Resistance	Akkermansia muciniphila strain BIOML-A31	fig|239935.2147.peg.685	F1900_01675		S10p	SSU ribosomal protein S10p (S20e)	SSU ribosomal protein S10p (S20e)	antibiotic target in susceptible species	26124155
	Antibiotic Resistance	Akkermansia muciniphila strain BIOML-A31	fig|239935.2147.peg.682	F1900_01660		S12p	SSU ribosomal protein S12p (S23e)	SSU ribosomal protein S12p (S23e)	antibiotic target in susceptible species	7934937
	Antibiotic Resistance	Akkermansia muciniphila strain BIOML-A31	fig|239935.2147.peg.2445	F1900_09005		rho	Transcription termination factor Rho	Transcription termination factor Rho	antibiotic target in susceptible species	8466900
	Antibiotic Resistance	Akkermansia muciniphila strain BIOML-A31	fig|239935.2147.peg.2028	F1900_07315		rho	Transcription termination factor Rho	Transcription termination factor Rho	antibiotic target in susceptible species	8466900
	Antibiotic Resistance	Akkermansia muciniphila strain BIOML-A31	fig|239935.2147.peg.684	F1900_01670		EF-G	Translation elongation factor G	Translation elongation factor G	antibiotic target in susceptible species	17980694
	Antibiotic Resistance	Akkermansia muciniphila strain BIOML-A31	fig|239935.2147.peg.2387	F1900_08755		EF-Tu	Translation elongation factor Tu	Translation elongation factor Tu	antibiotic target in susceptible species	364475;9678602
	Antibiotic Resistance	Akkermansia muciniphila strain BIOML-A31	fig|239935.2147.peg.1426	F1900_04775		MurA	UDP-N-acetylglucosamine 1-carboxyvinyltransferase (EC 2.5.1.7)	UDP-N-acetylglucosamine 1-carboxyvinyltransferase (EC 2.5.1.7)	antibiotic target in susceptible species	8994972
	Antibiotic Resistance	Akkermansia muciniphila strain BIOML-A32	fig|239935.2144.peg.1577	F1899_05755		dxr	1-deoxy-D-xylulose 5-phosphate reductoisomerase (EC 1.1.1.267)	1-deoxy-D-xylulose 5-phosphate reductoisomerase (EC 1.1.1.267)	antibiotic target in susceptible species	16321944
	Antibiotic Resistance	Akkermansia muciniphila strain BIOML-A32	fig|239935.2144.peg.1806	F1899_06710		Erm(F)/Erm(35)	23S rRNA (adenine(2058)-N(6))-dimethyltransferase (EC 2.1.1.184) => Erm(F)/Erm(35)	23S rRNA (adenine(2058)-N(6))-dimethyltransferase (EC 2.1.1.184) => Erm(F)/Erm(35)	antibiotic target modifying enzyme	26107936;26219215;1804017
	Antibiotic Resistance	Akkermansia muciniphila strain BIOML-A32	fig|239935.2144.peg.2577	F1899_09955		kasA	3-oxoacyl-[acyl-carrier-protein] synthase, KASII (EC 2.3.1.179)	3-oxoacyl-[acyl-carrier-protein] synthase, KASII (EC 2.3.1.179)	antibiotic target in susceptible species	10428945
	Antibiotic Resistance	Akkermansia muciniphila strain BIOML-A32	fig|239935.2144.peg.2600	F1899_10050		kasA	3-oxoacyl-[acyl-carrier-protein] synthase, KASII (EC 2.3.1.179)	3-oxoacyl-[acyl-carrier-protein] synthase, KASII (EC 2.3.1.179)	antibiotic target in susceptible species	10428945
	Antibiotic Resistance	Akkermansia muciniphila strain BIOML-A32	fig|239935.2144.peg.1444	F1899_05200		Alr	Alanine racemase (EC 5.1.1.1)	Alanine racemase (EC 5.1.1.1)	antibiotic target in susceptible species	19748470;24303782
	Antibiotic Resistance	Akkermansia muciniphila strain BIOML-A32	fig|239935.2144.peg.1273	F1899_04460		Alr	Alanine racemase (EC 5.1.1.1)	Alanine racemase (EC 5.1.1.1)	antibiotic target in susceptible species	19748470;24303782
	Antibiotic Resistance	Akkermansia muciniphila strain BIOML-A32	fig|239935.2144.peg.1642	F1899_06015		PgsA	CDP-diacylglycerol--glycerol-3-phosphate 3-phosphatidyltransferase (EC 2.7.8.5)	CDP-diacylglycerol--glycerol-3-phosphate 3-phosphatidyltransferase (EC 2.7.8.5)	protein altering cell wall charge conferring antibiotic resistance	22238576
	Antibiotic Resistance	Akkermansia muciniphila strain BIOML-A32	fig|239935.2144.peg.2646	F1899_10230		bla	Class A beta-lactamase (EC 3.5.2.6)	Class A beta-lactamase (EC 3.5.2.6)	antibiotic inactivation enzyme
	Antibiotic Resistance	Akkermansia muciniphila strain BIOML-A32	fig|239935.2144.peg.1992	F1899_07535		Ddl	D-alanine--D-alanine ligase (EC 6.3.2.4)	D-alanine--D-alanine ligase (EC 6.3.2.4)	antibiotic target in susceptible species	24303782;24033232
	Antibiotic Resistance	Akkermansia muciniphila strain BIOML-A32	fig|239935.2144.peg.1251	F1899_04350		folA, Dfr	Dihydrofolate reductase (EC 1.5.1.3)	Dihydrofolate reductase (EC 1.5.1.3)	antibiotic target in susceptible species	20169085;25288078
	Antibiotic Resistance	Akkermansia muciniphila strain BIOML-A32	fig|239935.2144.peg.2593	F1899_10020		folP	Dihydropteroate synthase (EC 2.5.1.15)	Dihydropteroate synthase (EC 2.5.1.15)	antibiotic target in susceptible species	15673783
	Antibiotic Resistance	Akkermansia muciniphila strain BIOML-A32	fig|239935.2144.peg.2532	F1899_09745		gyrA	DNA gyrase subunit A (EC 5.99.1.3)	DNA gyrase subunit A (EC 5.99.1.3)	antibiotic target in susceptible species	9293187
	Antibiotic Resistance	Akkermansia muciniphila strain BIOML-A32	fig|239935.2144.peg.2531	F1899_09740		gyrB	DNA gyrase subunit B (EC 5.99.1.3)	DNA gyrase subunit B (EC 5.99.1.3)	antibiotic target in susceptible species	21693461;22279180;9293187
	Antibiotic Resistance	Akkermansia muciniphila strain BIOML-A32	fig|239935.2144.peg.2406	F1899_09205		rpoB	DNA-directed RNA polymerase beta subunit (EC 2.7.7.6)	DNA-directed RNA polymerase beta subunit (EC 2.7.7.6)	antibiotic target in susceptible species	3050121;15047531;16723576
	Antibiotic Resistance	Akkermansia muciniphila strain BIOML-A32	fig|239935.2144.peg.2405	F1899_09200		rpoC	DNA-directed RNA polymerase beta' subunit (EC 2.7.7.6)	DNA-directed RNA polymerase beta' subunit (EC 2.7.7.6)	antibiotic target in susceptible species	16723576
	Antibiotic Resistance	Akkermansia muciniphila strain BIOML-A32	fig|239935.2144.peg.984	F1899_03310		inhA, fabI	Enoyl-[acyl-carrier-protein] reductase [NADH] (EC 1.3.1.9)	Enoyl-[acyl-carrier-protein] reductase [NADH] (EC 1.3.1.9)	antibiotic target in susceptible species	18193820;10869170;8284673
	Antibiotic Resistance	Akkermansia muciniphila strain BIOML-A32	fig|239935.2144.peg.2653	F1899_10260		Iso-tRNA	Isoleucyl-tRNA synthetase (EC 6.1.1.5)	Isoleucyl-tRNA synthetase (EC 6.1.1.5)	antibiotic target in susceptible species	7929087
	Antibiotic Resistance	Akkermansia muciniphila strain BIOML-A32	fig|239935.2144.peg.1809	F1899_06725		MacA	Macrolide-specific efflux protein MacA	Macrolide-specific efflux protein MacA	efflux pump conferring antibiotic resistance	11544226
	Antibiotic Resistance	Akkermansia muciniphila strain BIOML-A32	fig|239935.2144.peg.2298	F1899_08750		MexXY-OMP	Multidrug efflux system, inner membrane proton/drug antiporter (RND type) => MexY of MexXY/AxyXY	Multidrug efflux system, inner membrane proton/drug antiporter (RND type) => MexY of MexXY/AxyXY	efflux pump conferring antibiotic resistance	9925549
	Antibiotic Resistance	Akkermansia muciniphila strain BIOML-A32	fig|239935.2144.peg.2297	F1899_08745		MexXY-OMP	Multidrug efflux system, membrane fusion component => MexX of of MexXY/AxyXY	Multidrug efflux system, membrane fusion component => MexX of of MexXY/AxyXY	efflux pump conferring antibiotic resistance	9925549
	Antibiotic Resistance	Akkermansia muciniphila strain BIOML-A32	fig|239935.2144.peg.622	F1899_01695		S10p	SSU ribosomal protein S10p (S20e)	SSU ribosomal protein S10p (S20e)	antibiotic target in susceptible species	26124155
	Antibiotic Resistance	Akkermansia muciniphila strain BIOML-A32	fig|239935.2144.peg.619	F1899_01680		S12p	SSU ribosomal protein S12p (S23e)	SSU ribosomal protein S12p (S23e)	antibiotic target in susceptible species	7934937
	Antibiotic Resistance	Akkermansia muciniphila strain BIOML-A32	fig|239935.2144.peg.2471	F1899_09490		rho	Transcription termination factor Rho	Transcription termination factor Rho	antibiotic target in susceptible species	8466900
	Antibiotic Resistance	Akkermansia muciniphila strain BIOML-A32	fig|239935.2144.peg.2053	F1899_07795		rho	Transcription termination factor Rho	Transcription termination factor Rho	antibiotic target in susceptible species	8466900
	Antibiotic Resistance	Akkermansia muciniphila strain BIOML-A32	fig|239935.2144.peg.621	F1899_01690		EF-G	Translation elongation factor G	Translation elongation factor G	antibiotic target in susceptible species	17980694
	Antibiotic Resistance	Akkermansia muciniphila strain BIOML-A32	fig|239935.2144.peg.2413	F1899_09245		EF-Tu	Translation elongation factor Tu	Translation elongation factor Tu	antibiotic target in susceptible species	364475;9678602
	Antibiotic Resistance	Akkermansia muciniphila strain BIOML-A32	fig|239935.2144.peg.1395	F1899_04980		MurA	UDP-N-acetylglucosamine 1-carboxyvinyltransferase (EC 2.5.1.7)	UDP-N-acetylglucosamine 1-carboxyvinyltransferase (EC 2.5.1.7)	antibiotic target in susceptible species	8994972
	Antibiotic Resistance	Akkermansia muciniphila strain BIOML-A33	fig|239935.2146.peg.2051	F1910_06705		dxr	1-deoxy-D-xylulose 5-phosphate reductoisomerase (EC 1.1.1.267)	1-deoxy-D-xylulose 5-phosphate reductoisomerase (EC 1.1.1.267)	antibiotic target in susceptible species	16321944
	Antibiotic Resistance	Akkermansia muciniphila strain BIOML-A33	fig|239935.2146.peg.2182	F1910_07165		Erm(F)/Erm(35)	23S rRNA (adenine(2058)-N(6))-dimethyltransferase (EC 2.1.1.184) => Erm(F)/Erm(35)	23S rRNA (adenine(2058)-N(6))-dimethyltransferase (EC 2.1.1.184) => Erm(F)/Erm(35)	antibiotic target modifying enzyme	26107936;26219215;1804017
	Antibiotic Resistance	Akkermansia muciniphila strain BIOML-A33	fig|239935.2146.peg.2800	F1910_09565		kasA	3-oxoacyl-[acyl-carrier-protein] synthase, KASII (EC 2.3.1.179)	3-oxoacyl-[acyl-carrier-protein] synthase, KASII (EC 2.3.1.179)	antibiotic target in susceptible species	10428945
	Antibiotic Resistance	Akkermansia muciniphila strain BIOML-A33	fig|239935.2146.peg.2825	F1910_09660		kasA	3-oxoacyl-[acyl-carrier-protein] synthase, KASII (EC 2.3.1.179)	3-oxoacyl-[acyl-carrier-protein] synthase, KASII (EC 2.3.1.179)	antibiotic target in susceptible species	10428945
	Antibiotic Resistance	Akkermansia muciniphila strain BIOML-A33	fig|239935.2146.peg.1916	F1910_06155		Alr	Alanine racemase (EC 5.1.1.1)	Alanine racemase (EC 5.1.1.1)	antibiotic target in susceptible species	19748470;24303782
	Antibiotic Resistance	Akkermansia muciniphila strain BIOML-A33	fig|239935.2146.peg.1746	F1910_05415		Alr	Alanine racemase (EC 5.1.1.1)	Alanine racemase (EC 5.1.1.1)	antibiotic target in susceptible species	19748470;24303782
	Antibiotic Resistance	Akkermansia muciniphila strain BIOML-A33	fig|239935.2146.peg.2350	F1910_07860		PgsA	CDP-diacylglycerol--glycerol-3-phosphate 3-phosphatidyltransferase (EC 2.7.8.5)	CDP-diacylglycerol--glycerol-3-phosphate 3-phosphatidyltransferase (EC 2.7.8.5)	protein altering cell wall charge conferring antibiotic resistance	22238576
	Antibiotic Resistance	Akkermansia muciniphila strain BIOML-A33	fig|239935.2146.peg.2883	F1910_09840		bla	Class A beta-lactamase (EC 3.5.2.6)	Class A beta-lactamase (EC 3.5.2.6)	antibiotic inactivation enzyme
	Antibiotic Resistance	Akkermansia muciniphila strain BIOML-A33	fig|239935.2146.peg.1306	F1910_03765		Ddl	D-alanine--D-alanine ligase (EC 6.3.2.4)	D-alanine--D-alanine ligase (EC 6.3.2.4)	antibiotic target in susceptible species	24303782;24033232
	Antibiotic Resistance	Akkermansia muciniphila strain BIOML-A33	fig|239935.2146.peg.1724	F1910_05305		folA, Dfr	Dihydrofolate reductase (EC 1.5.1.3)	Dihydrofolate reductase (EC 1.5.1.3)	antibiotic target in susceptible species	20169085;25288078
	Antibiotic Resistance	Akkermansia muciniphila strain BIOML-A33	fig|239935.2146.peg.2817	F1910_09630		folP	Dihydropteroate synthase (EC 2.5.1.15)	Dihydropteroate synthase (EC 2.5.1.15)	antibiotic target in susceptible species	15673783
	Antibiotic Resistance	Akkermansia muciniphila strain BIOML-A33	fig|239935.2146.peg.2755	F1910_09355		gyrA	DNA gyrase subunit A (EC 5.99.1.3)	DNA gyrase subunit A (EC 5.99.1.3)	antibiotic target in susceptible species	9293187
	Antibiotic Resistance	Akkermansia muciniphila strain BIOML-A33	fig|239935.2146.peg.2754	F1910_09350		gyrB	DNA gyrase subunit B (EC 5.99.1.3)	DNA gyrase subunit B (EC 5.99.1.3)	antibiotic target in susceptible species	21693461;22279180;9293187
	Antibiotic Resistance	Akkermansia muciniphila strain BIOML-A33	fig|239935.2146.peg.2619	F1910_08815		rpoB	DNA-directed RNA polymerase beta subunit (EC 2.7.7.6)	DNA-directed RNA polymerase beta subunit (EC 2.7.7.6)	antibiotic target in susceptible species	3050121;15047531;16723576
	Antibiotic Resistance	Akkermansia muciniphila strain BIOML-A33	fig|239935.2146.peg.2618	F1910_08810		rpoC	DNA-directed RNA polymerase beta' subunit (EC 2.7.7.6)	DNA-directed RNA polymerase beta' subunit (EC 2.7.7.6)	antibiotic target in susceptible species	16723576
	Antibiotic Resistance	Akkermansia muciniphila strain BIOML-A33	fig|239935.2146.peg.1057	F1910_02935		inhA, fabI	Enoyl-[acyl-carrier-protein] reductase [NADH] (EC 1.3.1.9)	Enoyl-[acyl-carrier-protein] reductase [NADH] (EC 1.3.1.9)	antibiotic target in susceptible species	18193820;10869170;8284673
	Antibiotic Resistance	Akkermansia muciniphila strain BIOML-A33	fig|239935.2146.peg.334	F1910_12170		Iso-tRNA	Isoleucyl-tRNA synthetase (EC 6.1.1.5)	Isoleucyl-tRNA synthetase (EC 6.1.1.5)	antibiotic target in susceptible species	7929087
	Antibiotic Resistance	Akkermansia muciniphila strain BIOML-A33	fig|239935.2146.peg.2890	F1910_09870		Iso-tRNA	Isoleucyl-tRNA synthetase (EC 6.1.1.5)	Isoleucyl-tRNA synthetase (EC 6.1.1.5)	antibiotic target in susceptible species	7929087
	Antibiotic Resistance	Akkermansia muciniphila strain BIOML-A33	fig|239935.2146.peg.2179	F1910_07150		MacA	Macrolide-specific efflux protein MacA	Macrolide-specific efflux protein MacA	efflux pump conferring antibiotic resistance	11544226
	Antibiotic Resistance	Akkermansia muciniphila strain BIOML-A33	fig|239935.2146.peg.2496	F1910_08360		MexXY-OMP	Multidrug efflux system, inner membrane proton/drug antiporter (RND type) => MexY of MexXY/AxyXY	Multidrug efflux system, inner membrane proton/drug antiporter (RND type) => MexY of MexXY/AxyXY	efflux pump conferring antibiotic resistance	9925549
	Antibiotic Resistance	Akkermansia muciniphila strain BIOML-A33	fig|239935.2146.peg.2495	F1910_08355		MexXY-OMP	Multidrug efflux system, membrane fusion component => MexX of of MexXY/AxyXY	Multidrug efflux system, membrane fusion component => MexX of of MexXY/AxyXY	efflux pump conferring antibiotic resistance	9925549
	Antibiotic Resistance	Akkermansia muciniphila strain BIOML-A33	fig|239935.2146.peg.657	F1910_01350		S10p	SSU ribosomal protein S10p (S20e)	SSU ribosomal protein S10p (S20e)	antibiotic target in susceptible species	26124155
	Antibiotic Resistance	Akkermansia muciniphila strain BIOML-A33	fig|239935.2146.peg.654	F1910_01335		S12p	SSU ribosomal protein S12p (S23e)	SSU ribosomal protein S12p (S23e)	antibiotic target in susceptible species	7934937
	Antibiotic Resistance	Akkermansia muciniphila strain BIOML-A33	fig|239935.2146.peg.1368	F1910_04025		rho	Transcription termination factor Rho	Transcription termination factor Rho	antibiotic target in susceptible species	8466900
	Antibiotic Resistance	Akkermansia muciniphila strain BIOML-A33	fig|239935.2146.peg.2684	F1910_09100		rho	Transcription termination factor Rho	Transcription termination factor Rho	antibiotic target in susceptible species	8466900
	Antibiotic Resistance	Akkermansia muciniphila strain BIOML-A33	fig|239935.2146.peg.656	F1910_01345		EF-G	Translation elongation factor G	Translation elongation factor G	antibiotic target in susceptible species	17980694
	Antibiotic Resistance	Akkermansia muciniphila strain BIOML-A33	fig|239935.2146.peg.2626	F1910_08855		EF-Tu	Translation elongation factor Tu	Translation elongation factor Tu	antibiotic target in susceptible species	364475;9678602
	Antibiotic Resistance	Akkermansia muciniphila strain BIOML-A33	fig|239935.2146.peg.1867	F1910_05935		MurA	UDP-N-acetylglucosamine 1-carboxyvinyltransferase (EC 2.5.1.7)	UDP-N-acetylglucosamine 1-carboxyvinyltransferase (EC 2.5.1.7)	antibiotic target in susceptible species	8994972
	Antibiotic Resistance	Akkermansia muciniphila strain BIOML-A34	fig|239935.2142.peg.1873	F1902_06230		dxr	1-deoxy-D-xylulose 5-phosphate reductoisomerase (EC 1.1.1.267)	1-deoxy-D-xylulose 5-phosphate reductoisomerase (EC 1.1.1.267)	antibiotic target in susceptible species	16321944
	Antibiotic Resistance	Akkermansia muciniphila strain BIOML-A34	fig|239935.2142.peg.2103	F1902_07165		Erm(F)/Erm(35)	23S rRNA (adenine(2058)-N(6))-dimethyltransferase (EC 2.1.1.184) => Erm(F)/Erm(35)	23S rRNA (adenine(2058)-N(6))-dimethyltransferase (EC 2.1.1.184) => Erm(F)/Erm(35)	antibiotic target modifying enzyme	26107936;26219215;1804017
	Antibiotic Resistance	Akkermansia muciniphila strain BIOML-A34	fig|239935.2142.peg.2661	F1902_09550		kasA	3-oxoacyl-[acyl-carrier-protein] synthase, KASII (EC 2.3.1.179)	3-oxoacyl-[acyl-carrier-protein] synthase, KASII (EC 2.3.1.179)	antibiotic target in susceptible species	10428945
	Antibiotic Resistance	Akkermansia muciniphila strain BIOML-A34	fig|239935.2142.peg.2684	F1902_09645		kasA	3-oxoacyl-[acyl-carrier-protein] synthase, KASII (EC 2.3.1.179)	3-oxoacyl-[acyl-carrier-protein] synthase, KASII (EC 2.3.1.179)	antibiotic target in susceptible species	10428945
	Antibiotic Resistance	Akkermansia muciniphila strain BIOML-A34	fig|239935.2142.peg.1736	F1902_05675		Alr	Alanine racemase (EC 5.1.1.1)	Alanine racemase (EC 5.1.1.1)	antibiotic target in susceptible species	19748470;24303782
	Antibiotic Resistance	Akkermansia muciniphila strain BIOML-A34	fig|239935.2142.peg.1564	F1902_04935		Alr	Alanine racemase (EC 5.1.1.1)	Alanine racemase (EC 5.1.1.1)	antibiotic target in susceptible species	19748470;24303782
	Antibiotic Resistance	Akkermansia muciniphila strain BIOML-A34	fig|239935.2142.peg.1939	F1902_06485		PgsA	CDP-diacylglycerol--glycerol-3-phosphate 3-phosphatidyltransferase (EC 2.7.8.5)	CDP-diacylglycerol--glycerol-3-phosphate 3-phosphatidyltransferase (EC 2.7.8.5)	protein altering cell wall charge conferring antibiotic resistance	22238576
	Antibiotic Resistance	Akkermansia muciniphila strain BIOML-A34	fig|239935.2142.peg.6	F1902_09825		bla	Class A beta-lactamase (EC 3.5.2.6)	Class A beta-lactamase (EC 3.5.2.6)	antibiotic inactivation enzyme
	Antibiotic Resistance	Akkermansia muciniphila strain BIOML-A34	fig|239935.2142.peg.1270	F1902_03755		Ddl	D-alanine--D-alanine ligase (EC 6.3.2.4)	D-alanine--D-alanine ligase (EC 6.3.2.4)	antibiotic target in susceptible species	24303782;24033232
	Antibiotic Resistance	Akkermansia muciniphila strain BIOML-A34	fig|239935.2142.peg.1542	F1902_04825		folA, Dfr	Dihydrofolate reductase (EC 1.5.1.3)	Dihydrofolate reductase (EC 1.5.1.3)	antibiotic target in susceptible species	20169085;25288078
	Antibiotic Resistance	Akkermansia muciniphila strain BIOML-A34	fig|239935.2142.peg.2677	F1902_09615		folP	Dihydropteroate synthase (EC 2.5.1.15)	Dihydropteroate synthase (EC 2.5.1.15)	antibiotic target in susceptible species	15673783
	Antibiotic Resistance	Akkermansia muciniphila strain BIOML-A34	fig|239935.2142.peg.2616	F1902_09340		gyrA	DNA gyrase subunit A (EC 5.99.1.3)	DNA gyrase subunit A (EC 5.99.1.3)	antibiotic target in susceptible species	9293187
	Antibiotic Resistance	Akkermansia muciniphila strain BIOML-A34	fig|239935.2142.peg.2615	F1902_09335		gyrB	DNA gyrase subunit B (EC 5.99.1.3)	DNA gyrase subunit B (EC 5.99.1.3)	antibiotic target in susceptible species	21693461;22279180;9293187
	Antibiotic Resistance	Akkermansia muciniphila strain BIOML-A34	fig|239935.2142.peg.2377	F1902_08330		rpoB	DNA-directed RNA polymerase beta subunit (EC 2.7.7.6)	DNA-directed RNA polymerase beta subunit (EC 2.7.7.6)	antibiotic target in susceptible species	3050121;15047531;16723576
	Antibiotic Resistance	Akkermansia muciniphila strain BIOML-A34	fig|239935.2142.peg.2376	F1902_08325		rpoC	DNA-directed RNA polymerase beta' subunit (EC 2.7.7.6)	DNA-directed RNA polymerase beta' subunit (EC 2.7.7.6)	antibiotic target in susceptible species	16723576
	Antibiotic Resistance	Akkermansia muciniphila strain BIOML-A34	fig|239935.2142.peg.1072	F1902_02930		inhA, fabI	Enoyl-[acyl-carrier-protein] reductase [NADH] (EC 1.3.1.9)	Enoyl-[acyl-carrier-protein] reductase [NADH] (EC 1.3.1.9)	antibiotic target in susceptible species	18193820;10869170;8284673
	Antibiotic Resistance	Akkermansia muciniphila strain BIOML-A34	fig|239935.2142.peg.13	F1902_09855		Iso-tRNA	Isoleucyl-tRNA synthetase (EC 6.1.1.5)	Isoleucyl-tRNA synthetase (EC 6.1.1.5)	antibiotic target in susceptible species	7929087
	Antibiotic Resistance	Akkermansia muciniphila strain BIOML-A34	fig|239935.2142.peg.2106	F1902_07180		MacA	Macrolide-specific efflux protein MacA	Macrolide-specific efflux protein MacA	efflux pump conferring antibiotic resistance	11544226
	Antibiotic Resistance	Akkermansia muciniphila strain BIOML-A34	fig|239935.2142.peg.2267	F1902_07875		MexXY-OMP	Multidrug efflux system, inner membrane proton/drug antiporter (RND type) => MexY of MexXY/AxyXY	Multidrug efflux system, inner membrane proton/drug antiporter (RND type) => MexY of MexXY/AxyXY	efflux pump conferring antibiotic resistance	9925549
	Antibiotic Resistance	Akkermansia muciniphila strain BIOML-A34	fig|239935.2142.peg.2266	F1902_07870		MexXY-OMP	Multidrug efflux system, membrane fusion component => MexX of of MexXY/AxyXY	Multidrug efflux system, membrane fusion component => MexX of of MexXY/AxyXY	efflux pump conferring antibiotic resistance	9925549
	Antibiotic Resistance	Akkermansia muciniphila strain BIOML-A34	fig|239935.2142.peg.698	F1902_01350		S10p	SSU ribosomal protein S10p (S20e)	SSU ribosomal protein S10p (S20e)	antibiotic target in susceptible species	26124155
	Antibiotic Resistance	Akkermansia muciniphila strain BIOML-A34	fig|239935.2142.peg.695	F1902_01335		S12p	SSU ribosomal protein S12p (S23e)	SSU ribosomal protein S12p (S23e)	antibiotic target in susceptible species	7934937
	Antibiotic Resistance	Akkermansia muciniphila strain BIOML-A34	fig|239935.2142.peg.1332	F1902_04015		rho	Transcription termination factor Rho	Transcription termination factor Rho	antibiotic target in susceptible species	8466900
	Antibiotic Resistance	Akkermansia muciniphila strain BIOML-A34	fig|239935.2142.peg.2441	F1902_08615		rho	Transcription termination factor Rho	Transcription termination factor Rho	antibiotic target in susceptible species	8466900
	Antibiotic Resistance	Akkermansia muciniphila strain BIOML-A34	fig|239935.2142.peg.697	F1902_01345		EF-G	Translation elongation factor G	Translation elongation factor G	antibiotic target in susceptible species	17980694
	Antibiotic Resistance	Akkermansia muciniphila strain BIOML-A34	fig|239935.2142.peg.2384	F1902_08370		EF-Tu	Translation elongation factor Tu	Translation elongation factor Tu	antibiotic target in susceptible species	364475;9678602
	Antibiotic Resistance	Akkermansia muciniphila strain BIOML-A34	fig|239935.2142.peg.1687	F1902_05455		MurA	UDP-N-acetylglucosamine 1-carboxyvinyltransferase (EC 2.5.1.7)	UDP-N-acetylglucosamine 1-carboxyvinyltransferase (EC 2.5.1.7)	antibiotic target in susceptible species	8994972
	Antibiotic Resistance	Akkermansia muciniphila strain BIOML-A35	fig|239935.2141.peg.1872	F1897_06235		dxr	1-deoxy-D-xylulose 5-phosphate reductoisomerase (EC 1.1.1.267)	1-deoxy-D-xylulose 5-phosphate reductoisomerase (EC 1.1.1.267)	antibiotic target in susceptible species	16321944
	Antibiotic Resistance	Akkermansia muciniphila strain BIOML-A35	fig|239935.2141.peg.2105	F1897_07190		Erm(F)/Erm(35)	23S rRNA (adenine(2058)-N(6))-dimethyltransferase (EC 2.1.1.184) => Erm(F)/Erm(35)	23S rRNA (adenine(2058)-N(6))-dimethyltransferase (EC 2.1.1.184) => Erm(F)/Erm(35)	antibiotic target modifying enzyme	26107936;26219215;1804017
	Antibiotic Resistance	Akkermansia muciniphila strain BIOML-A35	fig|239935.2141.peg.2663	F1897_09580		kasA	3-oxoacyl-[acyl-carrier-protein] synthase, KASII (EC 2.3.1.179)	3-oxoacyl-[acyl-carrier-protein] synthase, KASII (EC 2.3.1.179)	antibiotic target in susceptible species	10428945
	Antibiotic Resistance	Akkermansia muciniphila strain BIOML-A35	fig|239935.2141.peg.2686	F1897_09675		kasA	3-oxoacyl-[acyl-carrier-protein] synthase, KASII (EC 2.3.1.179)	3-oxoacyl-[acyl-carrier-protein] synthase, KASII (EC 2.3.1.179)	antibiotic target in susceptible species	10428945
	Antibiotic Resistance	Akkermansia muciniphila strain BIOML-A35	fig|239935.2141.peg.1568	F1897_04945		Alr	Alanine racemase (EC 5.1.1.1)	Alanine racemase (EC 5.1.1.1)	antibiotic target in susceptible species	19748470;24303782
	Antibiotic Resistance	Akkermansia muciniphila strain BIOML-A35	fig|239935.2141.peg.1739	F1897_05685		Alr	Alanine racemase (EC 5.1.1.1)	Alanine racemase (EC 5.1.1.1)	antibiotic target in susceptible species	19748470;24303782
	Antibiotic Resistance	Akkermansia muciniphila strain BIOML-A35	fig|239935.2141.peg.1939	F1897_06495		PgsA	CDP-diacylglycerol--glycerol-3-phosphate 3-phosphatidyltransferase (EC 2.7.8.5)	CDP-diacylglycerol--glycerol-3-phosphate 3-phosphatidyltransferase (EC 2.7.8.5)	protein altering cell wall charge conferring antibiotic resistance	22238576
	Antibiotic Resistance	Akkermansia muciniphila strain BIOML-A35	fig|239935.2141.peg.87	F1897_10210		bla	Class A beta-lactamase (EC 3.5.2.6)	Class A beta-lactamase (EC 3.5.2.6)	antibiotic inactivation enzyme
	Antibiotic Resistance	Akkermansia muciniphila strain BIOML-A35	fig|239935.2141.peg.1269	F1897_03765		Ddl	D-alanine--D-alanine ligase (EC 6.3.2.4)	D-alanine--D-alanine ligase (EC 6.3.2.4)	antibiotic target in susceptible species	24303782;24033232
	Antibiotic Resistance	Akkermansia muciniphila strain BIOML-A35	fig|239935.2141.peg.1546	F1897_04835		folA, Dfr	Dihydrofolate reductase (EC 1.5.1.3)	Dihydrofolate reductase (EC 1.5.1.3)	antibiotic target in susceptible species	20169085;25288078
	Antibiotic Resistance	Akkermansia muciniphila strain BIOML-A35	fig|239935.2141.peg.2679	F1897_09645		folP	Dihydropteroate synthase (EC 2.5.1.15)	Dihydropteroate synthase (EC 2.5.1.15)	antibiotic target in susceptible species	15673783
	Antibiotic Resistance	Akkermansia muciniphila strain BIOML-A35	fig|239935.2141.peg.2618	F1897_09370		gyrA	DNA gyrase subunit A (EC 5.99.1.3)	DNA gyrase subunit A (EC 5.99.1.3)	antibiotic target in susceptible species	9293187
	Antibiotic Resistance	Akkermansia muciniphila strain BIOML-A35	fig|239935.2141.peg.2617	F1897_09365		gyrB	DNA gyrase subunit B (EC 5.99.1.3)	DNA gyrase subunit B (EC 5.99.1.3)	antibiotic target in susceptible species	21693461;22279180;9293187
	Antibiotic Resistance	Akkermansia muciniphila strain BIOML-A35	fig|239935.2141.peg.2381	F1897_08355		rpoB	DNA-directed RNA polymerase beta subunit (EC 2.7.7.6)	DNA-directed RNA polymerase beta subunit (EC 2.7.7.6)	antibiotic target in susceptible species	3050121;15047531;16723576
	Antibiotic Resistance	Akkermansia muciniphila strain BIOML-A35	fig|239935.2141.peg.2380	F1897_08350		rpoC	DNA-directed RNA polymerase beta' subunit (EC 2.7.7.6)	DNA-directed RNA polymerase beta' subunit (EC 2.7.7.6)	antibiotic target in susceptible species	16723576
	Antibiotic Resistance	Akkermansia muciniphila strain BIOML-A35	fig|239935.2141.peg.1071	F1897_02935		inhA, fabI	Enoyl-[acyl-carrier-protein] reductase [NADH] (EC 1.3.1.9)	Enoyl-[acyl-carrier-protein] reductase [NADH] (EC 1.3.1.9)	antibiotic target in susceptible species	18193820;10869170;8284673
	Antibiotic Resistance	Akkermansia muciniphila strain BIOML-A35	fig|239935.2141.peg.80	F1897_10180		Iso-tRNA	Isoleucyl-tRNA synthetase (EC 6.1.1.5)	Isoleucyl-tRNA synthetase (EC 6.1.1.5)	antibiotic target in susceptible species	7929087
	Antibiotic Resistance	Akkermansia muciniphila strain BIOML-A35	fig|239935.2141.peg.2108	F1897_07205		MacA	Macrolide-specific efflux protein MacA	Macrolide-specific efflux protein MacA	efflux pump conferring antibiotic resistance	11544226
	Antibiotic Resistance	Akkermansia muciniphila strain BIOML-A35	fig|239935.2141.peg.2270	F1897_07900		MexXY-OMP	Multidrug efflux system, inner membrane proton/drug antiporter (RND type) => MexY of MexXY/AxyXY	Multidrug efflux system, inner membrane proton/drug antiporter (RND type) => MexY of MexXY/AxyXY	efflux pump conferring antibiotic resistance	9925549
	Antibiotic Resistance	Akkermansia muciniphila strain BIOML-A35	fig|239935.2141.peg.2269	F1897_07895		MexXY-OMP	Multidrug efflux system, membrane fusion component => MexX of of MexXY/AxyXY	Multidrug efflux system, membrane fusion component => MexX of of MexXY/AxyXY	efflux pump conferring antibiotic resistance	9925549
	Antibiotic Resistance	Akkermansia muciniphila strain BIOML-A35	fig|239935.2141.peg.702	F1897_01350		S10p	SSU ribosomal protein S10p (S20e)	SSU ribosomal protein S10p (S20e)	antibiotic target in susceptible species	26124155
	Antibiotic Resistance	Akkermansia muciniphila strain BIOML-A35	fig|239935.2141.peg.699	F1897_01335		S12p	SSU ribosomal protein S12p (S23e)	SSU ribosomal protein S12p (S23e)	antibiotic target in susceptible species	7934937
	Antibiotic Resistance	Akkermansia muciniphila strain BIOML-A35	fig|239935.2141.peg.1331	F1897_04025		rho	Transcription termination factor Rho	Transcription termination factor Rho	antibiotic target in susceptible species	8466900
	Antibiotic Resistance	Akkermansia muciniphila strain BIOML-A35	fig|239935.2141.peg.2446	F1897_08645		rho	Transcription termination factor Rho	Transcription termination factor Rho	antibiotic target in susceptible species	8466900
	Antibiotic Resistance	Akkermansia muciniphila strain BIOML-A35	fig|239935.2141.peg.701	F1897_01345		EF-G	Translation elongation factor G	Translation elongation factor G	antibiotic target in susceptible species	17980694
	Antibiotic Resistance	Akkermansia muciniphila strain BIOML-A35	fig|239935.2141.peg.2388	F1897_08395		EF-Tu	Translation elongation factor Tu	Translation elongation factor Tu	antibiotic target in susceptible species	364475;9678602
	Antibiotic Resistance	Akkermansia muciniphila strain BIOML-A35	fig|239935.2141.peg.1690	F1897_05465		MurA	UDP-N-acetylglucosamine 1-carboxyvinyltransferase (EC 2.5.1.7)	UDP-N-acetylglucosamine 1-carboxyvinyltransferase (EC 2.5.1.7)	antibiotic target in susceptible species	8994972
	Antibiotic Resistance	Akkermansia muciniphila strain BIOML-A36	fig|239935.2139.peg.1896	F1921_06710		dxr	1-deoxy-D-xylulose 5-phosphate reductoisomerase (EC 1.1.1.267)	1-deoxy-D-xylulose 5-phosphate reductoisomerase (EC 1.1.1.267)	antibiotic target in susceptible species	16321944
	Antibiotic Resistance	Akkermansia muciniphila strain BIOML-A36	fig|239935.2139.peg.2001	F1921_07170		Erm(F)/Erm(35)	23S rRNA (adenine(2058)-N(6))-dimethyltransferase (EC 2.1.1.184) => Erm(F)/Erm(35)	23S rRNA (adenine(2058)-N(6))-dimethyltransferase (EC 2.1.1.184) => Erm(F)/Erm(35)	antibiotic target modifying enzyme	26107936;26219215;1804017
	Antibiotic Resistance	Akkermansia muciniphila strain BIOML-A36	fig|239935.2139.peg.2586	F1921_09605		kasA	3-oxoacyl-[acyl-carrier-protein] synthase, KASII (EC 2.3.1.179)	3-oxoacyl-[acyl-carrier-protein] synthase, KASII (EC 2.3.1.179)	antibiotic target in susceptible species	10428945
	Antibiotic Resistance	Akkermansia muciniphila strain BIOML-A36	fig|239935.2139.peg.2564	F1921_09510		kasA	3-oxoacyl-[acyl-carrier-protein] synthase, KASII (EC 2.3.1.179)	3-oxoacyl-[acyl-carrier-protein] synthase, KASII (EC 2.3.1.179)	antibiotic target in susceptible species	10428945
	Antibiotic Resistance	Akkermansia muciniphila strain BIOML-A36	fig|239935.2139.peg.1761	F1921_06150		Alr	Alanine racemase (EC 5.1.1.1)	Alanine racemase (EC 5.1.1.1)	antibiotic target in susceptible species	19748470;24303782
	Antibiotic Resistance	Akkermansia muciniphila strain BIOML-A36	fig|239935.2139.peg.1592	F1921_05410		Alr	Alanine racemase (EC 5.1.1.1)	Alanine racemase (EC 5.1.1.1)	antibiotic target in susceptible species	19748470;24303782
	Antibiotic Resistance	Akkermansia muciniphila strain BIOML-A36	fig|239935.2139.peg.2168	F1921_07860		PgsA	CDP-diacylglycerol--glycerol-3-phosphate 3-phosphatidyltransferase (EC 2.7.8.5)	CDP-diacylglycerol--glycerol-3-phosphate 3-phosphatidyltransferase (EC 2.7.8.5)	protein altering cell wall charge conferring antibiotic resistance	22238576
	Antibiotic Resistance	Akkermansia muciniphila strain BIOML-A36	fig|239935.2139.peg.2719	F1921_10205		bla	Class A beta-lactamase (EC 3.5.2.6)	Class A beta-lactamase (EC 3.5.2.6)	antibiotic inactivation enzyme
	Antibiotic Resistance	Akkermansia muciniphila strain BIOML-A36	fig|239935.2139.peg.1181	F1921_03760		Ddl	D-alanine--D-alanine ligase (EC 6.3.2.4)	D-alanine--D-alanine ligase (EC 6.3.2.4)	antibiotic target in susceptible species	24303782;24033232
	Antibiotic Resistance	Akkermansia muciniphila strain BIOML-A36	fig|239935.2139.peg.1570	F1921_05300		folA, Dfr	Dihydrofolate reductase (EC 1.5.1.3)	Dihydrofolate reductase (EC 1.5.1.3)	antibiotic target in susceptible species	20169085;25288078
	Antibiotic Resistance	Akkermansia muciniphila strain BIOML-A36	fig|239935.2139.peg.2571	F1921_09540		folP	Dihydropteroate synthase (EC 2.5.1.15)	Dihydropteroate synthase (EC 2.5.1.15)	antibiotic target in susceptible species	15673783
	Antibiotic Resistance	Akkermansia muciniphila strain BIOML-A36	fig|239935.2139.peg.2631	F1921_09815		gyrA	DNA gyrase subunit A (EC 5.99.1.3)	DNA gyrase subunit A (EC 5.99.1.3)	antibiotic target in susceptible species	9293187
	Antibiotic Resistance	Akkermansia muciniphila strain BIOML-A36	fig|239935.2139.peg.2632	F1921_09820		gyrB	DNA gyrase subunit B (EC 5.99.1.3)	DNA gyrase subunit B (EC 5.99.1.3)	antibiotic target in susceptible species	21693461;22279180;9293187
	Antibiotic Resistance	Akkermansia muciniphila strain BIOML-A36	fig|239935.2139.peg.2404	F1921_08825		rpoB	DNA-directed RNA polymerase beta subunit (EC 2.7.7.6)	DNA-directed RNA polymerase beta subunit (EC 2.7.7.6)	antibiotic target in susceptible species	3050121;15047531;16723576
	Antibiotic Resistance	Akkermansia muciniphila strain BIOML-A36	fig|239935.2139.peg.2403	F1921_08820		rpoC	DNA-directed RNA polymerase beta' subunit (EC 2.7.7.6)	DNA-directed RNA polymerase beta' subunit (EC 2.7.7.6)	antibiotic target in susceptible species	16723576
	Antibiotic Resistance	Akkermansia muciniphila strain BIOML-A36	fig|239935.2139.peg.982	F1921_02935		inhA, fabI	Enoyl-[acyl-carrier-protein] reductase [NADH] (EC 1.3.1.9)	Enoyl-[acyl-carrier-protein] reductase [NADH] (EC 1.3.1.9)	antibiotic target in susceptible species	18193820;10869170;8284673
	Antibiotic Resistance	Akkermansia muciniphila strain BIOML-A36	fig|239935.2139.peg.2712	F1921_10175		Iso-tRNA	Isoleucyl-tRNA synthetase (EC 6.1.1.5)	Isoleucyl-tRNA synthetase (EC 6.1.1.5)	antibiotic target in susceptible species	7929087
	Antibiotic Resistance	Akkermansia muciniphila strain BIOML-A36	fig|239935.2139.peg.1998	F1921_07155		MacA	Macrolide-specific efflux protein MacA	Macrolide-specific efflux protein MacA	efflux pump conferring antibiotic resistance	11544226
	Antibiotic Resistance	Akkermansia muciniphila strain BIOML-A36	fig|239935.2139.peg.2295	F1921_08370		MexXY-OMP	Multidrug efflux system, inner membrane proton/drug antiporter (RND type) => MexY of MexXY/AxyXY	Multidrug efflux system, inner membrane proton/drug antiporter (RND type) => MexY of MexXY/AxyXY	efflux pump conferring antibiotic resistance	9925549
	Antibiotic Resistance	Akkermansia muciniphila strain BIOML-A36	fig|239935.2139.peg.2294	F1921_08365		MexXY-OMP	Multidrug efflux system, membrane fusion component => MexX of of MexXY/AxyXY	Multidrug efflux system, membrane fusion component => MexX of of MexXY/AxyXY	efflux pump conferring antibiotic resistance	9925549
	Antibiotic Resistance	Akkermansia muciniphila strain BIOML-A36	fig|239935.2139.peg.608	F1921_01350		S10p	SSU ribosomal protein S10p (S20e)	SSU ribosomal protein S10p (S20e)	antibiotic target in susceptible species	26124155
	Antibiotic Resistance	Akkermansia muciniphila strain BIOML-A36	fig|239935.2139.peg.605	F1921_01335		S12p	SSU ribosomal protein S12p (S23e)	SSU ribosomal protein S12p (S23e)	antibiotic target in susceptible species	7934937
	Antibiotic Resistance	Akkermansia muciniphila strain BIOML-A36	fig|239935.2139.peg.2468	F1921_09110		rho	Transcription termination factor Rho	Transcription termination factor Rho	antibiotic target in susceptible species	8466900
	Antibiotic Resistance	Akkermansia muciniphila strain BIOML-A36	fig|239935.2139.peg.1243	F1921_04020		rho	Transcription termination factor Rho	Transcription termination factor Rho	antibiotic target in susceptible species	8466900
	Antibiotic Resistance	Akkermansia muciniphila strain BIOML-A36	fig|239935.2139.peg.607	F1921_01345		EF-G	Translation elongation factor G	Translation elongation factor G	antibiotic target in susceptible species	17980694
	Antibiotic Resistance	Akkermansia muciniphila strain BIOML-A36	fig|239935.2139.peg.2411	F1921_08865		EF-Tu	Translation elongation factor Tu	Translation elongation factor Tu	antibiotic target in susceptible species	364475;9678602
	Antibiotic Resistance	Akkermansia muciniphila strain BIOML-A36	fig|239935.2139.peg.1712	F1921_05930		MurA	UDP-N-acetylglucosamine 1-carboxyvinyltransferase (EC 2.5.1.7)	UDP-N-acetylglucosamine 1-carboxyvinyltransferase (EC 2.5.1.7)	antibiotic target in susceptible species	8994972
	Antibiotic Resistance	Akkermansia muciniphila strain BIOML-A37	fig|239935.2140.peg.1893	F1960_06725		dxr	1-deoxy-D-xylulose 5-phosphate reductoisomerase (EC 1.1.1.267)	1-deoxy-D-xylulose 5-phosphate reductoisomerase (EC 1.1.1.267)	antibiotic target in susceptible species	16321944
	Antibiotic Resistance	Akkermansia muciniphila strain BIOML-A37	fig|239935.2140.peg.1997	F1960_07185		Erm(F)/Erm(35)	23S rRNA (adenine(2058)-N(6))-dimethyltransferase (EC 2.1.1.184) => Erm(F)/Erm(35)	23S rRNA (adenine(2058)-N(6))-dimethyltransferase (EC 2.1.1.184) => Erm(F)/Erm(35)	antibiotic target modifying enzyme	26107936;26219215;1804017
	Antibiotic Resistance	Akkermansia muciniphila strain BIOML-A37	fig|239935.2140.peg.2583	F1960_09625		kasA	3-oxoacyl-[acyl-carrier-protein] synthase, KASII (EC 2.3.1.179)	3-oxoacyl-[acyl-carrier-protein] synthase, KASII (EC 2.3.1.179)	antibiotic target in susceptible species	10428945
	Antibiotic Resistance	Akkermansia muciniphila strain BIOML-A37	fig|239935.2140.peg.2560	F1960_09530		kasA	3-oxoacyl-[acyl-carrier-protein] synthase, KASII (EC 2.3.1.179)	3-oxoacyl-[acyl-carrier-protein] synthase, KASII (EC 2.3.1.179)	antibiotic target in susceptible species	10428945
	Antibiotic Resistance	Akkermansia muciniphila strain BIOML-A37	fig|239935.2140.peg.1589	F1960_05435		Alr	Alanine racemase (EC 5.1.1.1)	Alanine racemase (EC 5.1.1.1)	antibiotic target in susceptible species	19748470;24303782
	Antibiotic Resistance	Akkermansia muciniphila strain BIOML-A37	fig|239935.2140.peg.1760	F1960_06175		Alr	Alanine racemase (EC 5.1.1.1)	Alanine racemase (EC 5.1.1.1)	antibiotic target in susceptible species	19748470;24303782
	Antibiotic Resistance	Akkermansia muciniphila strain BIOML-A37	fig|239935.2140.peg.2162	F1960_07880		PgsA	CDP-diacylglycerol--glycerol-3-phosphate 3-phosphatidyltransferase (EC 2.7.8.5)	CDP-diacylglycerol--glycerol-3-phosphate 3-phosphatidyltransferase (EC 2.7.8.5)	protein altering cell wall charge conferring antibiotic resistance	22238576
	Antibiotic Resistance	Akkermansia muciniphila strain BIOML-A37	fig|239935.2140.peg.2637	F1960_09870		bla	Class A beta-lactamase (EC 3.5.2.6)	Class A beta-lactamase (EC 3.5.2.6)	antibiotic inactivation enzyme
	Antibiotic Resistance	Akkermansia muciniphila strain BIOML-A37	fig|239935.2140.peg.1176	F1960_03785		Ddl	D-alanine--D-alanine ligase (EC 6.3.2.4)	D-alanine--D-alanine ligase (EC 6.3.2.4)	antibiotic target in susceptible species	24303782;24033232
	Antibiotic Resistance	Akkermansia muciniphila strain BIOML-A37	fig|239935.2140.peg.1567	F1960_05325		folA, Dfr	Dihydrofolate reductase (EC 1.5.1.3)	Dihydrofolate reductase (EC 1.5.1.3)	antibiotic target in susceptible species	20169085;25288078
	Antibiotic Resistance	Akkermansia muciniphila strain BIOML-A37	fig|239935.2140.peg.2568	F1960_09560		folP	Dihydropteroate synthase (EC 2.5.1.15)	Dihydropteroate synthase (EC 2.5.1.15)	antibiotic target in susceptible species	15673783
	Antibiotic Resistance	Akkermansia muciniphila strain BIOML-A37	fig|239935.2140.peg.2628	F1960_09835		gyrA	DNA gyrase subunit A (EC 5.99.1.3)	DNA gyrase subunit A (EC 5.99.1.3)	antibiotic target in susceptible species	9293187
	Antibiotic Resistance	Akkermansia muciniphila strain BIOML-A37	fig|239935.2140.peg.2629	F1960_09840		gyrB	DNA gyrase subunit B (EC 5.99.1.3)	DNA gyrase subunit B (EC 5.99.1.3)	antibiotic target in susceptible species	21693461;22279180;9293187
	Antibiotic Resistance	Akkermansia muciniphila strain BIOML-A37	fig|239935.2140.peg.2400	F1960_08845		rpoB	DNA-directed RNA polymerase beta subunit (EC 2.7.7.6)	DNA-directed RNA polymerase beta subunit (EC 2.7.7.6)	antibiotic target in susceptible species	3050121;15047531;16723576
	Antibiotic Resistance	Akkermansia muciniphila strain BIOML-A37	fig|239935.2140.peg.2399	F1960_08840		rpoC	DNA-directed RNA polymerase beta' subunit (EC 2.7.7.6)	DNA-directed RNA polymerase beta' subunit (EC 2.7.7.6)	antibiotic target in susceptible species	16723576
	Antibiotic Resistance	Akkermansia muciniphila strain BIOML-A37	fig|239935.2140.peg.976	F1960_02960		inhA, fabI	Enoyl-[acyl-carrier-protein] reductase [NADH] (EC 1.3.1.9)	Enoyl-[acyl-carrier-protein] reductase [NADH] (EC 1.3.1.9)	antibiotic target in susceptible species	18193820;10869170;8284673
	Antibiotic Resistance	Akkermansia muciniphila strain BIOML-A37	fig|239935.2140.peg.2644	F1960_09900		Iso-tRNA	Isoleucyl-tRNA synthetase (EC 6.1.1.5)	Isoleucyl-tRNA synthetase (EC 6.1.1.5)	antibiotic target in susceptible species	7929087
	Antibiotic Resistance	Akkermansia muciniphila strain BIOML-A37	fig|239935.2140.peg.1994	F1960_07170		MacA	Macrolide-specific efflux protein MacA	Macrolide-specific efflux protein MacA	efflux pump conferring antibiotic resistance	11544226
	Antibiotic Resistance	Akkermansia muciniphila strain BIOML-A37	fig|239935.2140.peg.2291	F1960_08390		MexXY-OMP	Multidrug efflux system, inner membrane proton/drug antiporter (RND type) => MexY of MexXY/AxyXY	Multidrug efflux system, inner membrane proton/drug antiporter (RND type) => MexY of MexXY/AxyXY	efflux pump conferring antibiotic resistance	9925549
	Antibiotic Resistance	Akkermansia muciniphila strain BIOML-A37	fig|239935.2140.peg.2290	F1960_08385		MexXY-OMP	Multidrug efflux system, membrane fusion component => MexX of of MexXY/AxyXY	Multidrug efflux system, membrane fusion component => MexX of of MexXY/AxyXY	efflux pump conferring antibiotic resistance	9925549
	Antibiotic Resistance	Akkermansia muciniphila strain BIOML-A37	fig|239935.2140.peg.619	F1960_01350		S10p	SSU ribosomal protein S10p (S20e)	SSU ribosomal protein S10p (S20e)	antibiotic target in susceptible species	26124155
	Antibiotic Resistance	Akkermansia muciniphila strain BIOML-A37	fig|239935.2140.peg.616	F1960_01335		S12p	SSU ribosomal protein S12p (S23e)	SSU ribosomal protein S12p (S23e)	antibiotic target in susceptible species	7934937
	Antibiotic Resistance	Akkermansia muciniphila strain BIOML-A37	fig|239935.2140.peg.2465	F1960_09130		rho	Transcription termination factor Rho	Transcription termination factor Rho	antibiotic target in susceptible species	8466900
	Antibiotic Resistance	Akkermansia muciniphila strain BIOML-A37	fig|239935.2140.peg.1236	F1960_04045		rho	Transcription termination factor Rho	Transcription termination factor Rho	antibiotic target in susceptible species	8466900
	Antibiotic Resistance	Akkermansia muciniphila strain BIOML-A37	fig|239935.2140.peg.618	F1960_01345		EF-G	Translation elongation factor G	Translation elongation factor G	antibiotic target in susceptible species	17980694
	Antibiotic Resistance	Akkermansia muciniphila strain BIOML-A37	fig|239935.2140.peg.2407	F1960_08885		EF-Tu	Translation elongation factor Tu	Translation elongation factor Tu	antibiotic target in susceptible species	364475;9678602
	Antibiotic Resistance	Akkermansia muciniphila strain BIOML-A37	fig|239935.2140.peg.1711	F1960_05955		MurA	UDP-N-acetylglucosamine 1-carboxyvinyltransferase (EC 2.5.1.7)	UDP-N-acetylglucosamine 1-carboxyvinyltransferase (EC 2.5.1.7)	antibiotic target in susceptible species	8994972
	Antibiotic Resistance	Akkermansia muciniphila strain BIOML-A38	fig|239935.2143.peg.1889	F1929_06720		dxr	1-deoxy-D-xylulose 5-phosphate reductoisomerase (EC 1.1.1.267)	1-deoxy-D-xylulose 5-phosphate reductoisomerase (EC 1.1.1.267)	antibiotic target in susceptible species	16321944
	Antibiotic Resistance	Akkermansia muciniphila strain BIOML-A38	fig|239935.2143.peg.1995	F1929_07180		Erm(F)/Erm(35)	23S rRNA (adenine(2058)-N(6))-dimethyltransferase (EC 2.1.1.184) => Erm(F)/Erm(35)	23S rRNA (adenine(2058)-N(6))-dimethyltransferase (EC 2.1.1.184) => Erm(F)/Erm(35)	antibiotic target modifying enzyme	26107936;26219215;1804017
	Antibiotic Resistance	Akkermansia muciniphila strain BIOML-A38	fig|239935.2143.peg.2580	F1929_09620		kasA	3-oxoacyl-[acyl-carrier-protein] synthase, KASII (EC 2.3.1.179)	3-oxoacyl-[acyl-carrier-protein] synthase, KASII (EC 2.3.1.179)	antibiotic target in susceptible species	10428945
	Antibiotic Resistance	Akkermansia muciniphila strain BIOML-A38	fig|239935.2143.peg.2558	F1929_09525		kasA	3-oxoacyl-[acyl-carrier-protein] synthase, KASII (EC 2.3.1.179)	3-oxoacyl-[acyl-carrier-protein] synthase, KASII (EC 2.3.1.179)	antibiotic target in susceptible species	10428945
	Antibiotic Resistance	Akkermansia muciniphila strain BIOML-A38	fig|239935.2143.peg.1757	F1929_06175		Alr	Alanine racemase (EC 5.1.1.1)	Alanine racemase (EC 5.1.1.1)	antibiotic target in susceptible species	19748470;24303782
	Antibiotic Resistance	Akkermansia muciniphila strain BIOML-A38	fig|239935.2143.peg.1585	F1929_05435		Alr	Alanine racemase (EC 5.1.1.1)	Alanine racemase (EC 5.1.1.1)	antibiotic target in susceptible species	19748470;24303782
	Antibiotic Resistance	Akkermansia muciniphila strain BIOML-A38	fig|239935.2143.peg.2161	F1929_07875		PgsA	CDP-diacylglycerol--glycerol-3-phosphate 3-phosphatidyltransferase (EC 2.7.8.5)	CDP-diacylglycerol--glycerol-3-phosphate 3-phosphatidyltransferase (EC 2.7.8.5)	protein altering cell wall charge conferring antibiotic resistance	22238576
	Antibiotic Resistance	Akkermansia muciniphila strain BIOML-A38	fig|239935.2143.peg.2716	F1929_10220		bla	Class A beta-lactamase (EC 3.5.2.6)	Class A beta-lactamase (EC 3.5.2.6)	antibiotic inactivation enzyme
	Antibiotic Resistance	Akkermansia muciniphila strain BIOML-A38	fig|239935.2143.peg.1175	F1929_03785		Ddl	D-alanine--D-alanine ligase (EC 6.3.2.4)	D-alanine--D-alanine ligase (EC 6.3.2.4)	antibiotic target in susceptible species	24303782;24033232
	Antibiotic Resistance	Akkermansia muciniphila strain BIOML-A38	fig|239935.2143.peg.1562	F1929_05325		folA, Dfr	Dihydrofolate reductase (EC 1.5.1.3)	Dihydrofolate reductase (EC 1.5.1.3)	antibiotic target in susceptible species	20169085;25288078
	Antibiotic Resistance	Akkermansia muciniphila strain BIOML-A38	fig|239935.2143.peg.2565	F1929_09555		folP	Dihydropteroate synthase (EC 2.5.1.15)	Dihydropteroate synthase (EC 2.5.1.15)	antibiotic target in susceptible species	15673783
	Antibiotic Resistance	Akkermansia muciniphila strain BIOML-A38	fig|239935.2143.peg.2625	F1929_09830		gyrA	DNA gyrase subunit A (EC 5.99.1.3)	DNA gyrase subunit A (EC 5.99.1.3)	antibiotic target in susceptible species	9293187
	Antibiotic Resistance	Akkermansia muciniphila strain BIOML-A38	fig|239935.2143.peg.2626	F1929_09835		gyrB	DNA gyrase subunit B (EC 5.99.1.3)	DNA gyrase subunit B (EC 5.99.1.3)	antibiotic target in susceptible species	21693461;22279180;9293187
	Antibiotic Resistance	Akkermansia muciniphila strain BIOML-A38	fig|239935.2143.peg.2398	F1929_08840		rpoB	DNA-directed RNA polymerase beta subunit (EC 2.7.7.6)	DNA-directed RNA polymerase beta subunit (EC 2.7.7.6)	antibiotic target in susceptible species	3050121;15047531;16723576
	Antibiotic Resistance	Akkermansia muciniphila strain BIOML-A38	fig|239935.2143.peg.2397	F1929_08835		rpoC	DNA-directed RNA polymerase beta' subunit (EC 2.7.7.6)	DNA-directed RNA polymerase beta' subunit (EC 2.7.7.6)	antibiotic target in susceptible species	16723576
	Antibiotic Resistance	Akkermansia muciniphila strain BIOML-A38	fig|239935.2143.peg.977	F1929_02960		inhA, fabI	Enoyl-[acyl-carrier-protein] reductase [NADH] (EC 1.3.1.9)	Enoyl-[acyl-carrier-protein] reductase [NADH] (EC 1.3.1.9)	antibiotic target in susceptible species	18193820;10869170;8284673
	Antibiotic Resistance	Akkermansia muciniphila strain BIOML-A38	fig|239935.2143.peg.2709	F1929_10190		Iso-tRNA	Isoleucyl-tRNA synthetase (EC 6.1.1.5)	Isoleucyl-tRNA synthetase (EC 6.1.1.5)	antibiotic target in susceptible species	7929087
	Antibiotic Resistance	Akkermansia muciniphila strain BIOML-A38	fig|239935.2143.peg.1992	F1929_07165		MacA	Macrolide-specific efflux protein MacA	Macrolide-specific efflux protein MacA	efflux pump conferring antibiotic resistance	11544226
	Antibiotic Resistance	Akkermansia muciniphila strain BIOML-A38	fig|239935.2143.peg.2289	F1929_08385		MexXY-OMP	Multidrug efflux system, inner membrane proton/drug antiporter (RND type) => MexY of MexXY/AxyXY	Multidrug efflux system, inner membrane proton/drug antiporter (RND type) => MexY of MexXY/AxyXY	efflux pump conferring antibiotic resistance	9925549
	Antibiotic Resistance	Akkermansia muciniphila strain BIOML-A38	fig|239935.2143.peg.2288	F1929_08380		MexXY-OMP	Multidrug efflux system, membrane fusion component => MexX of of MexXY/AxyXY	Multidrug efflux system, membrane fusion component => MexX of of MexXY/AxyXY	efflux pump conferring antibiotic resistance	9925549
[truncated: 3,582 more rows]

## Sheet: Table S2_ARG per Strain
	Table S2. Number of ARG in each A. muciniphila strain, calculated from Supple-mentary Table A1. The average number of ARG/strain is calculated at the bottom of the list; the maximum and minimum ARG-containing genomes are also indicated. The strain used in this study, DSM 22959, is highlighted in green.
[truncated: 191 more rows]

[truncated: 2 more sheets: Table S3_Antibiotic classes, Table S4_ARG antibiotic class]
